# Supplementary material for: Inhibition of proteasome rescues a pathogenic variant of respiratory chain assembly factor COA7
Source: EMBO Mol Med. 2019 Mar 18;11(5):e9561. doi: 10.15252/emmm.201809561 (PMC6505684; doi:10.15252/emmm.201809561)
Supplement: Supplementary file 3 — Dataset EV1 [file EMMM-11-e9561-s003.xlsx]

## Sheet: Legend
Majority protein IDs	Unique UniProt identifier for the given protein in that raw.
Protein names	Name of a given protein in that raw.
Gene names	Gene name of a given protein in that raw.
Fasta headers	Full fasta header of a given protein in that raw.
Number of identified peptides _FP_ELU	The number of identified peptides in the control sample that are assigned to the given protein in the same raw.
Number of identified peptides _WT_ELU	The number of identified peptides in MIA40FLAG sample that are assigned to the given protein in the same raw.
Mol. weight [kDa]	Protein molecular weight in kDa.
Score	A score which is derived from peptide posterior error probabilities. The highest possible value of Score is 323.31.
Sequence coverage 10242903was_FP_ELU [%]	Sequence coverage of experimentally measured peptides to a complete protein sequence in the control sample.
Sequence coverage 10242904was_WT_ELU [%]	Sequence coverage of experimentally measured peptides to a complete protein sequence in the MIA40FLAG sample.
Normalized protein intensity FP_ELU1	Normalized signal intensity using MaxLFQ algorithm in the control sample.
Normalized protein intensity WT_ELU1	Normalized signal intensity using MaxLFQ algorithm in the MIA40FLAG sample.
Abundance log10(WT_ELU1/MW)	Protein abundance was defined as the mean signal intensity calculated by MaxQuant software for a protein divided by its molecular weight (mean value from two replicates). This value was used to create the graph of Figure 1A.
Specificity log10(WT_ELU1/FP_ELU1)	Specificity was defined as the ratio of protein signal intensity measured in the bait purification to background level (which is the protein signal intensity in the negative control purification; background level was arbitrarily set to 1 for proteins not detected in the negative control). This value was used to create the graph of Figure 1A.
Yellow highlight	Proteins named on the graph in Figure 1A.
Raw data were searched with Max-Quant (Version 1.5.7.4) platform against UniProt database as a reference (downloaded ta 2015.11.20). The MaxQuant search parameters were as follows: mass tolerance for peptides: 5 ppm, mass tolerance for fragments: 0.01 Da, Enzyme: Trypsin, missed cleavages: 1, variable modifications: Oxidation (M), Carbamidomethyl (C), Methylthio (C). Label-Free-Quantification (LF…

## Sheet: data at Figure 1 A 
Majority protein IDs	Protein names	Gene names	Fasta headers	number of identified peptides _FP_ELU	number of identified peptides _WT_ELU	Mol. weight [kDa]	Score	Sequence coverage 10242903was_FP_ELU [%]	Sequence coverage 10242904was_WT_ELU [%]	normalized protein intensity FP_ELU1	normalized protein intensity WT_ELU1	Abundance log10(WT_ELU1/MW)	Specificity log10(WT_ELU1/FP_ELU1)
Q8N4Q1	Mitochondrial intermembrane space import and assembly protein 40	CHCHD4	sp|Q8N4Q1|MIA40_HUMAN Mitochondrial intermembrane space import and assembly protein 40 OS=Homo sapiens GN=CHCHD4 PE=1 SV=1	0	7	15.996	323.31	0	47.2	1	3938800000	8.39135	9.59536
O95831	Apoptosis-inducing factor 1, mitochondrial	AIFM1	sp|O95831|AIFM1_HUMAN Apoptosis-inducing factor 1, mitochondrial OS=Homo sapiens GN=AIFM1 PE=1 SV=1	0	21	66.9	323.31	0	39.6	1	1838000000	7.43892	9.26435
P55789;H3BRW3;H3BRD2	FAD-linked sulfhydryl oxidase ALR;Sulfhydryl oxidase	GFER	sp|P55789|ALR_HUMAN FAD-linked sulfhydryl oxidase ALR OS=Homo sapiens GN=GFER PE=1 SV=2;tr|H3BRW3|H3BRW3_HUMAN FAD-linked sulfhydryl oxidase ALR OS=Homo sapiens GN=GFER PE=1 SV=1;tr|H3BRD2|H3BRD2_HUMAN Sulfhydryl oxidase (Fragment) OS=Homo sapiens GN=GFER	0	3	23.449	60.63	0	20	1	71704000	6.48542	7.85554
Q96BR5	Cytochrome c oxidase assembly factor 7	COA7	sp|Q96BR5|COA7_HUMAN Cytochrome c oxidase assembly factor 7 OS=Homo sapiens GN=COA7 PE=1 SV=2	1	3	25.709	57.569	3.5	13.9	1	38621000	6.17674	7.58682
A0A075B6H6;A0A087X1V9;A0A087X130;A0A087WZW8;A0A087WYL9;A0A087WWV8;A0A087WTX5;P01834	Ig kappa chain C region	IGKC;IGKV3-11;IGKV1-8	tr|A0A075B6H6|A0A075B6H6_HUMAN Ig kappa chain C region (Fragment) OS=Homo sapiens GN=IGKC PE=1 SV=1;tr|A0A087X1V9|A0A087X1V9_HUMAN Beta-2-microglobulin OS=Homo sapiens GN=IGKC PE=1 SV=2;tr|A0A087X130|A0A087X130_HUMAN Ig kappa chain C region OS=Homo sapiens	0	0	11.609	9.8354	0	0	1	1	-1.06479	0
A0A075B6L0;A0A075B6K9;A0A075B6K8;A0A0B4J231;A0A087WWC9;A0A087WXC3;A0A087WWU7;A0A087WYN7;A0A087WWT5;A0A087WU42;A0A087X2A1;A0A087WYR4;A0A087WX49;P0CG06;P0CG05;P0CG04;P0CF74;B9A064	Ig lambda-3 chain C regions;Ig lambda-2 chain C regions;Ig lambda-1 chain C regions;Ig lambda-6 chain C region;Immunoglobulin lambda-like polypeptide 5	IGLC3;IGLC2;IGLC1;IGLL5;IGLC6	tr|A0A075B6L0|A0A075B6L0_HUMAN Ig lambda-3 chain C regions (Fragment) OS=Homo sapiens GN=IGLC3 PE=1 SV=2;tr|A0A075B6K9|A0A075B6K9_HUMAN Ig lambda-2 chain C regions (Fragment) OS=Homo sapiens GN=IGLC2 PE=4 SV=1;tr|A0A075B6K8|A0A075B6K8_HUMAN Ig lambda-1 cha	0	0	11.208	6.9803	0	0	1	1	-1.04953	0
A0A075B6R9		IGKV2D-24	tr|A0A075B6R9|A0A075B6R9_HUMAN Protein IGKV2D-24 (Fragment) OS=Homo sapiens GN=IGKV2D-24 PE=4 SV=1	2	2	13.079	18.679	13.3	13.3	1629300000	1231000000	7.97368	-0.121743
A0A087WU08;A0A0C4DGL8;J3QLC9;J3QR68;H0Y300;P00738	Haptoglobin;Haptoglobin alpha chain;Haptoglobin beta chain	HP	tr|A0A087WU08|A0A087WU08_HUMAN Haptoglobin OS=Homo sapiens GN=HP PE=1 SV=1;tr|A0A0C4DGL8|A0A0C4DGL8_HUMAN Haptoglobin OS=Homo sapiens GN=HP PE=1 SV=1;tr|J3QLC9|J3QLC9_HUMAN Haptoglobin (Fragment) OS=Homo sapiens GN=HP PE=1 SV=1;tr|J3QR68|J3QR68_HUMAN Hapto	0	0	31.408	39.595	0	0	1	1	-1.49704	0
A0A087WUI2;P22626	Heterogeneous nuclear ribonucleoproteins A2/B1	HNRNPA2B1	tr|A0A087WUI2|A0A087WUI2_HUMAN Heterogeneous nuclear ribonucleoproteins A2/B1 OS=Homo sapiens GN=HNRNPA2B1 PE=1 SV=1;sp|P22626|ROA2_HUMAN Heterogeneous nuclear ribonucleoproteins A2/B1 OS=Homo sapiens GN=HNRNPA2B1 PE=1 SV=2	0	0	29.836	7.5738	0	0	1	1	-1.47474	0
A0A087WV05;Q99417	C-Myc-binding protein	MYCBP	tr|A0A087WV05|A0A087WV05_HUMAN Uncharacterized protein OS=Homo sapiens PE=4 SV=1;sp|Q99417|MYCBP_HUMAN C-Myc-binding protein OS=Homo sapiens GN=MYCBP PE=1 SV=3	1	1	12.755	17.459	10	10	1	1	-1.10568	0
A0A087X0P6;A0A0A0MRZ7;A0A075B6S2;A0A0A0MTQ6;A0A087X0Q4;A0A087WW87;A0A075B6R1;A0A075B6S6;A0A075B6S3;A0A075B6P5;P01617;P01614;P06309;P06310	Ig kappa chain V-II region TEW;Ig kappa chain V-II region Cum;Ig kappa chain V-II region GM607;Ig kappa chain V-II region RPMI 6410	IGKV2D-29;IGKV2D-26;IGKV2D-28;IGKV2-40;IGKV2D-40;IGKV2D-30;IGKV2-30	tr|A0A087X0P6|A0A087X0P6_HUMAN Protein IGKV2D-29 OS=Homo sapiens GN=IGKV2D-29 PE=1 SV=1;tr|A0A0A0MRZ7|A0A0A0MRZ7_HUMAN Protein IGKV2D-26 (Fragment) OS=Homo sapiens GN=IGKV2D-26 PE=4 SV=1;tr|A0A075B6S2|A0A075B6S2_HUMAN Protein IGKV2D-29 (Fragment) OS=Homo s	10	11	11.192	323.31	26.5	26.5	36373000000	24504000000	9.34033	-0.171542
A0A087X2D0;P84103	Serine/arginine-rich splicing factor 3	SRSF3	tr|A0A087X2D0|A0A087X2D0_HUMAN Serine/arginine-rich-splicing factor 3 OS=Homo sapiens GN=SRSF3 PE=1 SV=1;sp|P84103|SRSF3_HUMAN Serine/arginine-rich splicing factor 3 OS=Homo sapiens GN=SRSF3 PE=1 SV=1	2	2	10.32	19.198	27.4	27.4	1	6268800	5.7835	6.79718
A0A0A0MR66;P98175	RNA-binding protein 10	RBM10	tr|A0A0A0MR66|A0A0A0MR66_HUMAN RNA binding motif protein 10, isoform CRA_d OS=Homo sapiens GN=RBM10 PE=1 SV=1;sp|P98175|RBM10_HUMAN RNA-binding protein 10 OS=Homo sapiens GN=RBM10 PE=1 SV=3	7	8	110.36	257.48	9.4	11.7	42412000	47973000	5.63819	0.0535081
A0A0A0MRQ5;Q06830;A0A0A0MSI0;P32119	Peroxiredoxin-1;Peroxiredoxin-2	PRDX1;PRDX2	tr|A0A0A0MRQ5|A0A0A0MRQ5_HUMAN Peroxiredoxin-1 OS=Homo sapiens GN=PRDX1 PE=1 SV=1;sp|Q06830|PRDX1_HUMAN Peroxiredoxin-1 OS=Homo sapiens GN=PRDX1 PE=1 SV=1;tr|A0A0A0MSI0|A0A0A0MSI0_HUMAN Peroxiredoxin-1 (Fragment) OS=Homo sapiens GN=PRDX1 PE=1 SV=1;sp|P3211	1	0	10.676	11.63	22.7	0	1	1	-1.02841	0
A0A0B4J1Z1;C9JAB2;Q16629	Serine/arginine-rich splicing factor 7	SRSF7	tr|A0A0B4J1Z1|A0A0B4J1Z1_HUMAN Serine/arginine-rich-splicing factor 7 OS=Homo sapiens GN=SRSF7 PE=1 SV=1;tr|C9JAB2|C9JAB2_HUMAN Serine/arginine-rich-splicing factor 7 OS=Homo sapiens GN=SRSF7 PE=1 SV=1;sp|Q16629|SRSF7_HUMAN Serine/arginine-rich splicing fa	1	0	15.763	15.527	8.8	0	1	1	-1.19764	0
A0A0C4DFV9;Q01105;A0A087X027;P0DME0	Protein SET;Protein SETSIP	SET;SETSIP	tr|A0A0C4DFV9|A0A0C4DFV9_HUMAN Protein SET OS=Homo sapiens GN=SET PE=1 SV=1;sp|Q01105|SET_HUMAN Protein SET OS=Homo sapiens GN=SET PE=1 SV=3;tr|A0A087X027|A0A087X027_HUMAN Protein SETSIP OS=Homo sapiens GN=SETSIP PE=3 SV=1;sp|P0DME0|SETLP_HUMAN Protein SET	0	0	31.124	11.858	0	0	1	1	-1.4931	0
A0A0C4DH87;A0A0C4DGK3;G3V5X4;A0A0A0MRE3;Q8WXH0	Nesprin-2	SYNE2	tr|A0A0C4DH87|A0A0C4DH87_HUMAN Nesprin-2 OS=Homo sapiens GN=SYNE2 PE=1 SV=1;tr|A0A0C4DGK3|A0A0C4DGK3_HUMAN Nesprin-2 OS=Homo sapiens GN=SYNE2 PE=1 SV=1;tr|G3V5X4|G3V5X4_HUMAN Nesprin-2 OS=Homo sapiens GN=SYNE2 PE=1 SV=1;tr|A0A0A0MRE3|A0A0A0MRE3_HUMAN Nespr	0	0	75.702	6.5549	0	0	1	1	-1.87911	0
A0A0D9SFL3;B0QYK0;C9JGE3;Q01844;H7BY36	RNA-binding protein EWS	EWSR1	tr|A0A0D9SFL3|A0A0D9SFL3_HUMAN RNA-binding protein EWS OS=Homo sapiens GN=EWSR1 PE=1 SV=1;tr|B0QYK0|B0QYK0_HUMAN RNA-binding protein EWS OS=Homo sapiens GN=EWSR1 PE=1 SV=1;tr|C9JGE3|C9JGE3_HUMAN EWS RNA-binding protein variant 6 OS=Homo sapiens GN=EWSR1 PE	4	1	61.414	45.782	8.9	3.3	85868000	1	-1.78827	-7.93383
A0A0G2JIW1;P0DMV9;P0DMV8;V9GZ37	Heat shock 70 kDa protein 1B;Heat shock 70 kDa protein 1A	HSPA1B;HSPA1A	tr|A0A0G2JIW1|A0A0G2JIW1_HUMAN Heat shock 70 kDa protein 1B OS=Homo sapiens GN=HSPA1B PE=1 SV=1;sp|P0DMV9|HS71B_HUMAN Heat shock 70 kDa protein 1B OS=Homo sapiens GN=HSPA1B PE=1 SV=1;sp|P0DMV8|HS71A_HUMAN Heat shock 70 kDa protein 1A OS=Homo sapiens GN=HSP	1	2	70.108	65.546	2.3	4.8	1	31876000	5.6577	7.50346
A0A0G2JN06;P01859;A0A0G2JPD4;A0A075B6N8;A0A0A0MS08;A0A087X1C7;A0A0G2JNK4;A0A087X010;A0A087WV47;A0A087X079;A0A087WYE1;A0A087WYC5;A0A087WXL8;A0A087WVW2;P01861;P01857;P01860	Ig gamma-2 chain C region;Ig gamma-4 chain C region;Ig gamma-1 chain C region;Ig gamma-3 chain C region	IGHG2;IGHG3;IGHG1;IGHG4	tr|A0A0G2JN06|A0A0G2JN06_HUMAN Ig gamma-2 chain C region (Fragment) OS=Homo sapiens GN=IGHG2 PE=1 SV=2;sp|P01859|IGHG2_HUMAN Ig gamma-2 chain C region OS=Homo sapiens GN=IGHG2 PE=1 SV=2;tr|A0A0G2JPD4|A0A0G2JPD4_HUMAN Ig gamma-4 chain C region (Fragment) OS	1	1	35.9	36.176	2.8	2.8	1	1	-1.55509	0
A8MUA9;A8MU27;Q6EEV6;P61956;P55854	Small ubiquitin-related modifier 4;Small ubiquitin-related modifier 2;Small ubiquitin-related modifier 3	SUMO3;SUMO4;SUMO2	tr|A8MUA9|A8MUA9_HUMAN SMT3 suppressor of mif two 3 homolog 3 (Yeast), isoform CRA_d OS=Homo sapiens GN=SUMO3 PE=1 SV=1;tr|A8MU27|A8MU27_HUMAN Small ubiquitin-related modifier 3 OS=Homo sapiens GN=SUMO3 PE=1 SV=1;sp|Q6EEV6|SUMO4_HUMAN Small ubiquitin-relat	0	0	15.317	16.858	0	0	1	1	-1.18517	0
A8MUD9;P18124	60S ribosomal protein L7	RPL7	tr|A8MUD9|A8MUD9_HUMAN 60S ribosomal protein L7 OS=Homo sapiens GN=RPL7 PE=1 SV=1;sp|P18124|RL7_HUMAN 60S ribosomal protein L7 OS=Homo sapiens GN=RPL7 PE=1 SV=1	2	2	24.433	32.057	14.4	14.4	8609100	10285000	5.62423	0.0772465
B2R4S9;U3KQK0;Q99880;Q99879;Q99877;Q93079;Q8N257;Q5QNW6;Q16778;P62807;P58876;P57053;P33778;P23527;P06899;O60814;Q96A08	Histone H2B;Histone H2B type 1-L;Histone H2B type 1-M;Histone H2B type 1-N;Histone H2B type 1-H;Histone H2B type 3-B;Histone H2B type 2-F;Histone H2B type 2-E;Histone H2B type 1-C/E/F/G/I;Histone H2B type 1-D;Histone H2B type F-S;Histone H2B type 1-B;Histone H2B type 1-O;Histone H2B type 1-J;Histone H2B type 1-K;Histone H2B type 1-A	HIST1H2BI;HIST1H2BN;HIST1H2BL;HIST1H2BM;HIST1H2BH;HIST3H2BB;HIST2H2BF;HIST2H2BE;HIST1H2BC;HIST1H2BD;H2BFS;HIST1H2BB;HIST1H2BO;HIST1H2BJ;HIST1H2BK;HIST1H2BA	tr|B2R4S9|B2R4S9_HUMAN Histone H2B OS=Homo sapiens GN=HIST1H2BE PE=2 SV=1;tr|U3KQK0|U3KQK0_HUMAN Histone H2B OS=Homo sapiens GN=HIST1H2BN PE=1 SV=1;sp|Q99880|H2B1L_HUMAN Histone H2B type 1-L OS=Homo sapiens GN=HIST1H2BL PE=1 SV=3;sp|Q99879|H2B1M_HUMAN Hist	1	0	13.906	13.339	11.9	0	1	1	-1.1432	0
B4DUA7;Q9NX70	Mediator of RNA polymerase II transcription subunit 29	IXL;MED29	tr|B4DUA7|B4DUA7_HUMAN Intersex-like (Drosophila) OS=Homo sapiens GN=IXL PE=1 SV=1;sp|Q9NX70|MED29_HUMAN Mediator of RNA polymerase II transcription subunit 29 OS=Homo sapiens GN=MED29 PE=1 SV=1	0	1	23.472	13.321	0	7.2	1	1	-1.37055	0
B5MD45;Q6UXI7	Vitrin	VIT	tr|B5MD45|B5MD45_HUMAN Vitrin OS=Homo sapiens GN=VIT PE=1 SV=1;sp|Q6UXI7|VITRN_HUMAN Vitrin OS=Homo sapiens GN=VIT PE=2 SV=1	0	0	68.696	7.7334	0	0	1	1	-1.83693	0
B7Z645;O60506	Heterogeneous nuclear ribonucleoprotein Q	SYNCRIP	tr|B7Z645|B7Z645_HUMAN Heterogeneous nuclear ribonucleoprotein Q OS=Homo sapiens GN=SYNCRIP PE=1 SV=1;sp|O60506|HNRPQ_HUMAN Heterogeneous nuclear ribonucleoprotein Q OS=Homo sapiens GN=SYNCRIP PE=1 SV=2	0	0	52.046	6.4001	0	0	1	1	-1.71639	0
B8ZZ54;P61604;B8ZZL8	10 kDa heat shock protein, mitochondrial	HSPE1	tr|B8ZZ54|B8ZZ54_HUMAN 10 kDa heat shock protein, mitochondrial OS=Homo sapiens GN=HSPE1 PE=1 SV=1;sp|P61604|CH10_HUMAN 10 kDa heat shock protein, mitochondrial OS=Homo sapiens GN=HSPE1 PE=1 SV=2;tr|B8ZZL8|B8ZZL8_HUMAN 10 kDa heat shock protein, mitochondr	0	0	5.1899	11.345	0	0	1	1	-0.715159	0
B8ZZQ6;B8ZZA1;B8ZZW7;H7C2N1;P06454	Prothymosin alpha;Prothymosin alpha, N-terminally processed;Thymosin alpha-1	PTMA	tr|B8ZZQ6|B8ZZQ6_HUMAN Prothymosin alpha OS=Homo sapiens GN=PTMA PE=1 SV=1;tr|B8ZZA1|B8ZZA1_HUMAN Prothymosin alpha OS=Homo sapiens GN=PTMA PE=1 SV=1;tr|B8ZZW7|B8ZZW7_HUMAN Prothymosin alpha OS=Homo sapiens GN=PTMA PE=1 SV=1;tr|H7C2N1|H7C2N1_HUMAN Prothymo	1	1	11.758	8.5244	9.3	9.3	1	1	-1.07033	0
C9J0E4;P01040	Cystatin-A;Cystatin-A, N-terminally processed	CSTA	tr|C9J0E4|C9J0E4_HUMAN Cystatin-A OS=Homo sapiens GN=CSTA PE=1 SV=1;sp|P01040|CYTA_HUMAN Cystatin-A OS=Homo sapiens GN=CSTA PE=1 SV=1	0	0	7.0861	24.547	0	0	1	1	-0.850407	0
C9J5V9;P67809;A0A087X1S2;H0Y449;Q9Y2T7;P16989	Nuclease-sensitive element-binding protein 1;Y-box-binding protein 2;Y-box-binding protein 3	YBX1;YBX2;YBX3	tr|C9J5V9|C9J5V9_HUMAN Nuclease-sensitive element-binding protein 1 (Fragment) OS=Homo sapiens GN=YBX1 PE=1 SV=1;sp|P67809|YBOX1_HUMAN Nuclease-sensitive element-binding protein 1 OS=Homo sapiens GN=YBX1 PE=1 SV=3;tr|A0A087X1S2|A0A087X1S2_HUMAN Nuclease-se	1	0	23.598	22.809	3.7	0	1778500	1	-1.37288	-6.25005
C9JH18;I1E4Y6;Q6Y7W6	PERQ amino acid-rich with GYF domain-containing protein 2	GIGYF2	tr|C9JH18|C9JH18_HUMAN PERQ amino acid-rich with GYF domain-containing protein 2 (Fragment) OS=Homo sapiens GN=GIGYF2 PE=1 SV=1;tr|I1E4Y6|I1E4Y6_HUMAN PERQ amino acid-rich with GYF domain-containing protein 2 OS=Homo sapiens GN=GIGYF2 PE=1 SV=1;sp|Q6Y7W6|P	0	0	16.78	6.2336	0	0	1	1	-1.22479	0
D6R904;A0A087WWU8;Q5HYB6;D6RFM2;Q5VU61		TPM3;DKFZp686J1372	tr|D6R904|D6R904_HUMAN Tropomyosin alpha-3 chain OS=Homo sapiens GN=TPM3 PE=1 SV=1;tr|A0A087WWU8|A0A087WWU8_HUMAN Tropomyosin alpha-3 chain OS=Homo sapiens GN=TPM3 PE=1 SV=1;tr|Q5HYB6|Q5HYB6_HUMAN Epididymis luminal protein 189 OS=Homo sapiens GN=DKFZp686J	0	0	11.017	11.251	0	0	1	1	-1.04206	0
D6R974;D6R956;P09936;D6RE83	Ubiquitin carboxyl-terminal hydrolase;Ubiquitin carboxyl-terminal hydrolase isozyme L1	UCHL1	tr|D6R974|D6R974_HUMAN Ubiquitin carboxyl-terminal hydrolase OS=Homo sapiens GN=UCHL1 PE=1 SV=1;tr|D6R956|D6R956_HUMAN Ubiquitin carboxyl-terminal hydrolase OS=Homo sapiens GN=UCHL1 PE=1 SV=1;sp|P09936|UCHL1_HUMAN Ubiquitin carboxyl-terminal hydrolase isoz	0	0	17.361	28.197	0	0	1	1	-1.23957	0
D6RBD7;C9J1V9;O43324	Eukaryotic translation elongation factor 1 epsilon-1	EEF1E1;EEF1E1-BLOC1S5	tr|D6RBD7|D6RBD7_HUMAN Eukaryotic translation elongation factor 1 epsilon-1 OS=Homo sapiens GN=EEF1E1 PE=4 SV=1;tr|C9J1V9|C9J1V9_HUMAN HCG2043275 OS=Homo sapiens GN=EEF1E1-BLOC1S5 PE=4 SV=2;sp|O43324|MCA3_HUMAN Eukaryotic translation elongation factor 1 ep	0	1	16.686	10.552	0	7.3	1	1590200	4.9791	6.20145
E5RFH6;E5RFU2;P34913	Bifunctional epoxide hydrolase 2;Cytosolic epoxide hydrolase 2;Lipid-phosphate phosphatase	EPHX2	tr|E5RFH6|E5RFH6_HUMAN Bifunctional epoxide hydrolase 2 OS=Homo sapiens GN=EPHX2 PE=1 SV=1;tr|E5RFU2|E5RFU2_HUMAN Bifunctional epoxide hydrolase 2 OS=Homo sapiens GN=EPHX2 PE=1 SV=1;sp|P34913|HYES_HUMAN Bifunctional epoxide hydrolase 2 OS=Homo sapiens GN=E	0	0	42.102	18.037	0	0	1	1	-1.6243	0
E5RJD0		GM2A	tr|E5RJD0|E5RJD0_HUMAN Ganglioside GM2 activator (Fragment) OS=Homo sapiens GN=GM2A PE=1 SV=1	0	0	16.065	11.835	0	0	1	1	-1.20588	0
E7EPB3;P50914	60S ribosomal protein L14	RPL14	tr|E7EPB3|E7EPB3_HUMAN 60S ribosomal protein L14 OS=Homo sapiens GN=RPL14 PE=1 SV=1;sp|P50914|RL14_HUMAN 60S ribosomal protein L14 OS=Homo sapiens GN=RPL14 PE=1 SV=4	0	0	14.558	11.565	0	0	1	1	-1.1631	0
E7ETZ0;H0Y7A7;P62158;F8WBR5;M0QZ52;G3V479;G3V361;Q96HY3;E7EMB3	Calmodulin	CALM1;CALM2;CALM3	tr|E7ETZ0|E7ETZ0_HUMAN Calmodulin OS=Homo sapiens GN=CALM1 PE=1 SV=1;tr|H0Y7A7|H0Y7A7_HUMAN Calmodulin (Fragment) OS=Homo sapiens GN=CALM2 PE=1 SV=1;sp|P62158|CALM_HUMAN Calmodulin OS=Homo sapiens GN=CALM1 PE=1 SV=2;tr|F8WBR5|F8WBR5_HUMAN Calmodulin OS=Hom	0	0	16.966	11.409	0	0	1	1	-1.22958	0
E7EX17;P23588;F8VP89;F8VX11;F8W0K0;F8VSC7	Eukaryotic translation initiation factor 4B	EIF4B	tr|E7EX17|E7EX17_HUMAN Eukaryotic translation initiation factor 4B OS=Homo sapiens GN=EIF4B PE=1 SV=1;sp|P23588|IF4B_HUMAN Eukaryotic translation initiation factor 4B OS=Homo sapiens GN=EIF4B PE=1 SV=2;tr|F8VP89|F8VP89_HUMAN Eukaryotic translation initiati	11	11	69.697	259.23	17.4	19.3	97825000	109790000	6.19735	0.0501129
E7EX29;P63104;E5RGE1;E5RIR4;E9PD24;E7EVZ2;B7Z2E6;H0YB80;E7ESK7;B0AZS6;P27348;Q04917;P31946;P61981;P31947	14-3-3 protein zeta/delta;14-3-3 protein theta;14-3-3 protein eta;14-3-3 protein beta/alpha;14-3-3 protein beta/alpha, N-terminally processed;14-3-3 protein gamma;14-3-3 protein gamma, N-terminally processed;14-3-3 protein sigma	YWHAZ;YWHAQ;YWHAH;YWHAB;YWHAG;SFN	tr|E7EX29|E7EX29_HUMAN 14-3-3 protein zeta/delta (Fragment) OS=Homo sapiens GN=YWHAZ PE=1 SV=1;sp|P63104|1433Z_HUMAN 14-3-3 protein zeta/delta OS=Homo sapiens GN=YWHAZ PE=1 SV=1;tr|E5RGE1|E5RGE1_HUMAN 14-3-3 protein zeta/delta (Fragment) OS=Homo sapiens GN	0	0	28.036	11.027	0	0	1	1	-1.44772	0
E7EX53;E7EQV9;P61313;E7ENU7	Ribosomal protein L15;60S ribosomal protein L15	RPL15	tr|E7EX53|E7EX53_HUMAN Ribosomal protein L15 (Fragment) OS=Homo sapiens GN=RPL15 PE=1 SV=1;tr|E7EQV9|E7EQV9_HUMAN Ribosomal protein L15 (Fragment) OS=Homo sapiens GN=RPL15 PE=1 SV=1;sp|P61313|RL15_HUMAN 60S ribosomal protein L15 OS=Homo sapiens GN=RPL15 PE	2	2	15.722	10.9	18.8	18.8	1	1	-1.19651	0
E9PCY7;G8JLB6;P55795;P31943;E5RGH4;E7EQJ0;D6RAM1;H0YAQ2;E5RGV0;D6R9T0;D6RFM3;D6RIT2;D6RIU0;D6RDU3;D6RJ04;D6RIH9;H0YBG7;H0YBD7;D6RBM0;H0YB39;P52597	Heterogeneous nuclear ribonucleoprotein H2;Heterogeneous nuclear ribonucleoprotein H;Heterogeneous nuclear ribonucleoprotein H, N-terminally processed;Heterogeneous nuclear ribonucleoprotein F;Heterogeneous nuclear ribonucleoprotein F, N-terminally processed	HNRNPH1;HNRNPH2;HNRNPF	tr|E9PCY7|E9PCY7_HUMAN Heterogeneous nuclear ribonucleoprotein H OS=Homo sapiens GN=HNRNPH1 PE=1 SV=1;tr|G8JLB6|G8JLB6_HUMAN Heterogeneous nuclear ribonucleoprotein H OS=Homo sapiens GN=HNRNPH1 PE=1 SV=1;sp|P55795|HNRH2_HUMAN Heterogeneous nuclear ribonucl	0	0	47.087	11.243	0	0	1	1	-1.6729	0
E9PJT3;E9PJ04;H0YCG1;A0A087WZZ5;E9PPJ0;Q13435	Splicing factor 3B subunit 2	SF3B2	tr|E9PJT3|E9PJT3_HUMAN Splicing factor 3B subunit 2 (Fragment) OS=Homo sapiens GN=SF3B2 PE=1 SV=1;tr|E9PJ04|E9PJ04_HUMAN Splicing factor 3B subunit 2 (Fragment) OS=Homo sapiens GN=SF3B2 PE=1 SV=6;tr|H0YCG1|H0YCG1_HUMAN Splicing factor 3B subunit 2 (Fragmen	0	0	29.134	22.491	0	0	1	1	-1.4644	0
E9PK09;E9PQN2;E9PKI6;E9PK91;Q9NYF8;E9PJA7	Bcl-2-associated transcription factor 1	BCLAF1	tr|E9PK09|E9PK09_HUMAN Bcl-2-associated transcription factor 1 (Fragment) OS=Homo sapiens GN=BCLAF1 PE=1 SV=6;tr|E9PQN2|E9PQN2_HUMAN Bcl-2-associated transcription factor 1 OS=Homo sapiens GN=BCLAF1 PE=1 SV=1;tr|E9PKI6|E9PKI6_HUMAN Bcl-2-associated transcr	3	3	83.134	33.528	6.1	6.1	22956000	11351000	5.13526	-0.305862
E9PKE3;P11142;E9PI65;E9PLF4;E9PN89;P54652;E9PQQ4;E9PQK7;E9PK54;E9PNE6	Heat shock cognate 71 kDa protein;Heat shock-related 70 kDa protein 2	HSPA8;HSPA2	tr|E9PKE3|E9PKE3_HUMAN Heat shock cognate 71 kDa protein OS=Homo sapiens GN=HSPA8 PE=1 SV=1;sp|P11142|HSP7C_HUMAN Heat shock cognate 71 kDa protein OS=Homo sapiens GN=HSPA8 PE=1 SV=1;tr|E9PI65|E9PI65_HUMAN Heat shock cognate 71 kDa protein (Fragment) OS=Ho	0	0	68.805	22.914	0	0	1	1	-1.83762	0
E9PP50;E9PK25;P23528;E9PLJ3;E9PS23;E9PQB7;G3V1A4;Q9Y281	Cofilin-1;Cofilin-2	CFL1;CFL2	tr|E9PP50|E9PP50_HUMAN Cofilin-1 (Fragment) OS=Homo sapiens GN=CFL1 PE=1 SV=6;tr|E9PK25|E9PK25_HUMAN Cofilin-1 OS=Homo sapiens GN=CFL1 PE=1 SV=1;sp|P23528|COF1_HUMAN Cofilin-1 OS=Homo sapiens GN=CFL1 PE=1 SV=3;tr|E9PLJ3|E9PLJ3_HUMAN Cofilin-1 (Fragment) OS	1	0	17.777	10.614	7.5	0	1	1	-1.24986	0
E9PS50;J3KMX5;P62277	40S ribosomal protein S13	RPS13	tr|E9PS50|E9PS50_HUMAN 40S ribosomal protein S13 (Fragment) OS=Homo sapiens GN=RPS13 PE=1 SV=1;tr|J3KMX5|J3KMX5_HUMAN 40S ribosomal protein S13 OS=Homo sapiens GN=RPS13 PE=1 SV=1;sp|P62277|RS13_HUMAN 40S ribosomal protein S13 OS=Homo sapiens GN=RPS13 PE=1	0	0	12.459	16.915	0	0	1	1	-1.09548	0
F8VS58;F8VQY6;F8VRK7;G3V210;F8VZS0;F8VU65;F8VWS0;Q8NHW5;P05388;F8VWV4;F8VPE8;F8VW21	60S acidic ribosomal protein P0-like;60S acidic ribosomal protein P0	RPLP0;RPLP0P6	tr|F8VS58|F8VS58_HUMAN 60S acidic ribosomal protein P0 (Fragment) OS=Homo sapiens GN=RPLP0 PE=1 SV=1;tr|F8VQY6|F8VQY6_HUMAN 60S acidic ribosomal protein P0 OS=Homo sapiens GN=RPLP0 PE=1 SV=1;tr|F8VRK7|F8VRK7_HUMAN 60S acidic ribosomal protein P0 OS=Homo sa	0	1	13.828	11.769	0	9.1	1	1	-1.14076	0
F8VUA6;H0YHA7;J3QQ67;Q07020;G3V203;F8VYV2	60S ribosomal protein L18	RPL18	tr|F8VUA6|F8VUA6_HUMAN 60S ribosomal protein L18 (Fragment) OS=Homo sapiens GN=RPL18 PE=1 SV=1;tr|H0YHA7|H0YHA7_HUMAN 60S ribosomal protein L18 (Fragment) OS=Homo sapiens GN=RPL18 PE=1 SV=1;tr|J3QQ67|J3QQ67_HUMAN 60S ribosomal protein L18 (Fragment) OS=Hom	3	2	14.529	35.684	29.2	19.2	8192300	13325000	5.96243	0.211261
F8W6I7;P09651;F8VTQ5;F8W646;H0YH80	Heterogeneous nuclear ribonucleoprotein A1;Heterogeneous nuclear ribonucleoprotein A1, N-terminally processed	HNRNPA1	tr|F8W6I7|F8W6I7_HUMAN Heterogeneous nuclear ribonucleoprotein A1 OS=Homo sapiens GN=HNRNPA1 PE=1 SV=2;sp|P09651|ROA1_HUMAN Heterogeneous nuclear ribonucleoprotein A1 OS=Homo sapiens GN=HNRNPA1 PE=1 SV=5;tr|F8VTQ5|F8VTQ5_HUMAN Heterogeneous nuclear ribonuc	1	1	33.155	12.544	5.2	5.2	18404000	1	-1.52055	-7.26491
F8W6P5;P68871	Hemoglobin subunit beta;LVV-hemorphin-7;Spinorphin	HBB	tr|F8W6P5|F8W6P5_HUMAN Hemoglobin subunit beta (Fragment) OS=Homo sapiens GN=HBB PE=1 SV=1;sp|P68871|HBB_HUMAN Hemoglobin subunit beta OS=Homo sapiens GN=HBB PE=1 SV=2	0	0	9.67	30.14	0	0	1	1	-0.985426	0
F8WE04;P04792	Heat shock protein beta-1	HSPB1	tr|F8WE04|F8WE04_HUMAN Heat shock protein beta-1 OS=Homo sapiens GN=HSPB1 PE=1 SV=1;sp|P04792|HSPB1_HUMAN Heat shock protein beta-1 OS=Homo sapiens GN=HSPB1 PE=1 SV=2	0	0	20.406	7.5393	0	0	1	1	-1.30976	0
F8WE65;C9J5S7;P62937;P0DN26;A0A0H2UH34;A0A0B4J2A2;A0A075B767;A0A075B759;Q9Y536;F5H284	Peptidyl-prolyl cis-trans isomerase;Peptidyl-prolyl cis-trans isomerase A;Peptidyl-prolyl cis-trans isomerase A, N-terminally processed;Peptidyl-prolyl cis-trans isomerase A-like 4A/B/C;Peptidyl-prolyl cis-trans isomerase A-like 4D	PPIA;PPIAL4C;PPIAL4E;PPIAL4A;PPIAL4D	tr|F8WE65|F8WE65_HUMAN Peptidyl-prolyl cis-trans isomerase OS=Homo sapiens GN=PPIA PE=1 SV=1;tr|C9J5S7|C9J5S7_HUMAN Peptidyl-prolyl cis-trans isomerase OS=Homo sapiens GN=PPIA PE=1 SV=1;sp|P62937|PPIA_HUMAN Peptidyl-prolyl cis-trans isomerase A OS=Homo sap	0	0	13.022	12.05	0	0	1	1	-1.11468	0
G3V213;F8VZG5;F8W1A4;P54819	Adenylate kinase 2, mitochondrial;Adenylate kinase 2, mitochondrial;Adenylate kinase 2, mitochondrial, N-terminally processed	AK2	tr|G3V213|G3V213_HUMAN Adenylate kinase 2, isoform CRA_a OS=Homo sapiens GN=AK2 PE=1 SV=1;tr|F8VZG5|F8VZG5_HUMAN Adenylate kinase 2, mitochondrial OS=Homo sapiens GN=AK2 PE=1 SV=1;tr|F8W1A4|F8W1A4_HUMAN Adenylate kinase 2, mitochondrial OS=Homo sapiens GN=	0	1	14.324	6.1058	0	12.8	1	4416100	5.48897	6.64504
G3V279;P84090	Enhancer of rudimentary homolog	ERH	tr|G3V279|G3V279_HUMAN Enhancer of rudimentary homolog OS=Homo sapiens GN=ERH PE=1 SV=1;sp|P84090|ERH_HUMAN Enhancer of rudimentary homolog OS=Homo sapiens GN=ERH PE=1 SV=1	2	2	8.2033	323.31	22.5	22.5	68367000	30735000	6.57364	-0.347213
G3V461;G3V4N7;P12277	Creatine kinase B-type	CKB	tr|G3V461|G3V461_HUMAN Creatine kinase B-type (Fragment) OS=Homo sapiens GN=CKB PE=1 SV=1;tr|G3V4N7|G3V4N7_HUMAN Creatine kinase B-type (Fragment) OS=Homo sapiens GN=CKB PE=1 SV=1;sp|P12277|KCRB_HUMAN Creatine kinase B-type OS=Homo sapiens GN=CKB PE=1 SV=1	0	0	14.221	6.1046	0	0	1	1	-1.15293	0
G3V4M8;G3V5X6;G3V3K6;G3V251;B4DSU6;G3V555;G3V575;G3V576;G3V4W0;B4DY08;B2R5W2;G3V4C1;G3V2Q1;P07910	Heterogeneous nuclear ribonucleoproteins C1/C2	HNRNPC	tr|G3V4M8|G3V4M8_HUMAN Heterogeneous nuclear ribonucleoproteins C1/C2 (Fragment) OS=Homo sapiens GN=HNRNPC PE=1 SV=1;tr|G3V5X6|G3V5X6_HUMAN Heterogeneous nuclear ribonucleoproteins C1/C2 (Fragment) OS=Homo sapiens GN=HNRNPC PE=1 SV=1;tr|G3V3K6|G3V3K6_HUMAN	0	0	7.2803	6.6021	0	0	1	1	-0.862149	0
H0Y5H9;Q5K684;P48594;P29508	Serpin B4;Serpin B3	SERPINB4;SERPINB3	tr|H0Y5H9|H0Y5H9_HUMAN Serpin B4 (Fragment) OS=Homo sapiens GN=SERPINB4 PE=1 SV=1;tr|Q5K684|Q5K684_HUMAN SCCA1/SCCA2 fusion protein OS=Homo sapiens GN=SERPINB3 PE=1 SV=1;sp|P48594|SPB4_HUMAN Serpin B4 OS=Homo sapiens GN=SERPINB4 PE=1 SV=2;sp|P29508|SPB3_HU	0	0	42.388	6.1299	0	0	1	1	-1.62724	0
H0YC10;H0YAS7;H0YAS6;H0YB75;A0A087WTT1;E7EQV3;E7ERJ7;Q9H361;P11940	Polyadenylate-binding protein;Polyadenylate-binding protein 3;Polyadenylate-binding protein 1	PABPC1;PABPC3	tr|H0YC10|H0YC10_HUMAN Polyadenylate-binding protein 1 (Fragment) OS=Homo sapiens GN=PABPC1 PE=1 SV=1;tr|H0YAS7|H0YAS7_HUMAN Polyadenylate-binding protein 1 (Fragment) OS=Homo sapiens GN=PABPC1 PE=1 SV=1;tr|H0YAS6|H0YAS6_HUMAN Polyadenylate-binding protein	1	0	4.2618	6.4516	38.1	0	1	1	-0.629593	0
H0YEN5;E9PQD7;P15880	40S ribosomal protein S2	RPS2	tr|H0YEN5|H0YEN5_HUMAN 40S ribosomal protein S2 (Fragment) OS=Homo sapiens GN=RPS2 PE=1 SV=1;tr|E9PQD7|E9PQD7_HUMAN 40S ribosomal protein S2 OS=Homo sapiens GN=RPS2 PE=1 SV=1;sp|P15880|RS2_HUMAN 40S ribosomal protein S2 OS=Homo sapiens GN=RPS2 PE=1 SV=2	0	0	21.154	9.0753	0	0	1	1	-1.32539	0
H0YH81;P06576;F8W079	ATP synthase subunit beta;ATP synthase subunit beta, mitochondrial	ATP5B	tr|H0YH81|H0YH81_HUMAN ATP synthase subunit beta (Fragment) OS=Homo sapiens GN=ATP5B PE=1 SV=1;sp|P06576|ATPB_HUMAN ATP synthase subunit beta, mitochondrial OS=Homo sapiens GN=ATP5B PE=1 SV=3;tr|F8W079|F8W079_HUMAN ATP synthase subunit beta, mitochondrial	1	2	38.138	43.884	4.4	7.7	1	1	-1.58136	0
H0YMI6;H0YMA1;H0YMZ1;H0YL69;P25789;H0YKS0;H0YLS6;H0YLC2;H0YKT8;H0YN18	Proteasome subunit alpha type;Proteasome subunit alpha type-4;Proteasome subunit beta type	PSMA4	tr|H0YMI6|H0YMI6_HUMAN Proteasome subunit alpha type (Fragment) OS=Homo sapiens GN=PSMA4 PE=1 SV=1;tr|H0YMA1|H0YMA1_HUMAN Proteasome subunit alpha type (Fragment) OS=Homo sapiens GN=PSMA4 PE=1 SV=1;tr|H0YMZ1|H0YMZ1_HUMAN Proteasome subunit alpha type (Frag	0	0	20.526	14.72	0	0	1	1	-1.3123	0
H0YMM1;H0YKS4;H0YMD0;H0YMU9;H0YN42;P07355;H0YKV8;H0YKL9;H0YKZ7;H0YLV6;H0YMT9;H0YKX9;H0YMW4;H0YM50;A6NMY6	Annexin;Annexin A2;Putative annexin A2-like protein	ANXA2;ANXA2P2	tr|H0YMM1|H0YMM1_HUMAN Annexin (Fragment) OS=Homo sapiens GN=ANXA2 PE=1 SV=1;tr|H0YKS4|H0YKS4_HUMAN Annexin (Fragment) OS=Homo sapiens GN=ANXA2 PE=1 SV=1;tr|H0YMD0|H0YMD0_HUMAN Annexin (Fragment) OS=Homo sapiens GN=ANXA2 PE=1 SV=1;tr|H0YMU9|H0YMU9_HUMAN An	0	0	16.458	19.741	0	0	1	1	-1.21638	0
H3BLZ8;Q92841	Probable ATP-dependent RNA helicase DDX17	DDX17	tr|H3BLZ8|H3BLZ8_HUMAN Probable ATP-dependent RNA helicase DDX17 OS=Homo sapiens GN=DDX17 PE=1 SV=1;sp|Q92841|DDX17_HUMAN Probable ATP-dependent RNA helicase DDX17 OS=Homo sapiens GN=DDX17 PE=1 SV=2	0	0	80.439	6.3911	0	0	1	1	-1.90547	0
H3BPE7;P35637	RNA-binding protein FUS	FUS	tr|H3BPE7|H3BPE7_HUMAN RNA-binding protein FUS OS=Homo sapiens GN=FUS PE=1 SV=1;sp|P35637|FUS_HUMAN RNA-binding protein FUS OS=Homo sapiens GN=FUS PE=1 SV=1	2	0	53.496	13.324	7.8	0	10866000	1	-1.72832	-7.03607
H3BQ52;H3BTD3;H3BMD8;A6NMQ3;Q5T5H1;P56211;O43768	cAMP-regulated phosphoprotein 19;Alpha-endosulfine	ARPP19;ENSA	tr|H3BQ52|H3BQ52_HUMAN cAMP-regulated phosphoprotein 19 OS=Homo sapiens GN=ARPP19 PE=1 SV=1;tr|H3BTD3|H3BTD3_HUMAN cAMP-regulated phosphoprotein 19 (Fragment) OS=Homo sapiens GN=ARPP19 PE=1 SV=1;tr|H3BMD8|H3BMD8_HUMAN cAMP-regulated phosphoprotein 19 OS=Ho	1	1	7.6866	6.0509	15.5	15.5	1	1	-0.885734	0
H3BT25;H3BUW1;H3BTJ2;H3BQ34;B4DNK4;H3BTN5;P14618;H3BU13	Pyruvate kinase;Pyruvate kinase PKM	PKM	tr|H3BT25|H3BT25_HUMAN Pyruvate kinase PKM (Fragment) OS=Homo sapiens GN=PKM PE=1 SV=1;tr|H3BUW1|H3BUW1_HUMAN Pyruvate kinase PKM (Fragment) OS=Homo sapiens GN=PKM PE=1 SV=1;tr|H3BTJ2|H3BTJ2_HUMAN Pyruvate kinase PKM (Fragment) OS=Homo sapiens GN=PKM PE=1	0	0	16.427	11.542	0	0	1	1	-1.21556	0
H7BY16;P19338	Nucleolin	NCL	tr|H7BY16|H7BY16_HUMAN Nucleolin (Fragment) OS=Homo sapiens GN=NCL PE=1 SV=6;sp|P19338|NUCL_HUMAN Nucleolin OS=Homo sapiens GN=NCL PE=1 SV=3	1	2	32.389	38.985	4.1	8.8	1	1	-1.5104	0
J3KQA9;Q5JR59	Microtubule-associated tumor suppressor candidate 2	MTUS2	tr|J3KQA9|J3KQA9_HUMAN Microtubule-associated tumor suppressor candidate 2 OS=Homo sapiens GN=MTUS2 PE=1 SV=1;sp|Q5JR59|MTUS2_HUMAN Microtubule-associated tumor suppressor candidate 2 OS=Homo sapiens GN=MTUS2 PE=1 SV=3	1	1	151.17	9.8994	0.9	0.9	1	1	-2.17947	0
J3KSP2;J3KT73;J3QL01;P63173	60S ribosomal protein L38	RPL38	tr|J3KSP2|J3KSP2_HUMAN 60S ribosomal protein L38 (Fragment) OS=Homo sapiens GN=RPL38 PE=1 SV=1;tr|J3KT73|J3KT73_HUMAN 60S ribosomal protein L38 OS=Homo sapiens GN=RPL38 PE=1 SV=1;tr|J3QL01|J3QL01_HUMAN 60S ribosomal protein L38 OS=Homo sapiens GN=RPL38 PE=	0	0	2.559	13.177	0	0	1	1	-0.40807	0
J3KTL2;Q07955;J3KSR8	Serine/arginine-rich splicing factor 1	SRSF1	tr|J3KTL2|J3KTL2_HUMAN Serine/arginine-rich-splicing factor 1 OS=Homo sapiens GN=SRSF1 PE=1 SV=1;sp|Q07955|SRSF1_HUMAN Serine/arginine-rich splicing factor 1 OS=Homo sapiens GN=SRSF1 PE=1 SV=2;tr|J3KSR8|J3KSR8_HUMAN Serine/arginine-rich-splicing factor 1 (	2	1	28.329	11.105	8.3	3.6	7175800	1	-1.45223	-6.85587
J3QLE5;A8MT02;P63162;P14678;Q92611	Small nuclear ribonucleoprotein-associated protein N;Small nuclear ribonucleoprotein-associated proteins B and B;ER degradation-enhancing alpha-mannosidase-like protein 1	SNRPN;SNRPB;EDEM1	tr|J3QLE5|J3QLE5_HUMAN Small nuclear ribonucleoprotein-associated protein N (Fragment) OS=Homo sapiens GN=SNRPN PE=4 SV=1;tr|A8MT02|A8MT02_HUMAN Small nuclear ribonucleoprotein-associated proteins B and B OS=Homo sapiens GN=SNRPB PE=1 SV=3;sp|P63162|RSMN_	0	0	17.546	8.4425	0	0	1	1	-1.24418	0
J3QSB4;P26373	60S ribosomal protein L13	RPL13	tr|J3QSB4|J3QSB4_HUMAN 60S ribosomal protein L13 (Fragment) OS=Homo sapiens GN=RPL13 PE=1 SV=1;sp|P26373|RL13_HUMAN 60S ribosomal protein L13 OS=Homo sapiens GN=RPL13 PE=1 SV=4	0	0	14.692	86.534	0	0	1	1	-1.16708	0
K7EM20;P62258	14-3-3 protein epsilon	YWHAE	tr|K7EM20|K7EM20_HUMAN 14-3-3 protein epsilon (Fragment) OS=Homo sapiens GN=YWHAE PE=1 SV=1;sp|P62258|1433E_HUMAN 14-3-3 protein epsilon OS=Homo sapiens GN=YWHAE PE=1 SV=1	0	0	12.869	6.1614	0	0	1	1	-1.10954	0
M0QXS5;P14866;M0QYT0	Heterogeneous nuclear ribonucleoprotein L	HNRNPL	tr|M0QXS5|M0QXS5_HUMAN Heterogeneous nuclear ribonucleoprotein L (Fragment) OS=Homo sapiens GN=HNRNPL PE=1 SV=1;sp|P14866|HNRPL_HUMAN Heterogeneous nuclear ribonucleoprotein L OS=Homo sapiens GN=HNRNPL PE=1 SV=2;tr|M0QYT0|M0QYT0_HUMAN Uncharacterized prote	2	3	58.362	32.905	4.3	4.3	1	1	-1.76613	0
M0R1N2;M0QY62;E7ETH6	Zinc finger protein 587B	ZNF587B	tr|M0R1N2|M0R1N2_HUMAN Zinc finger protein 587B (Fragment) OS=Homo sapiens GN=ZNF587B PE=1 SV=6;tr|M0QY62|M0QY62_HUMAN Zinc finger protein 587B OS=Homo sapiens GN=ZNF587B PE=1 SV=1;sp|E7ETH6|Z587B_HUMAN Zinc finger protein 587B OS=Homo sapiens GN=ZNF587B P	1	1	49.11	6.8283	3.7	3.7	1	1	-1.69117	0
M0R1V7;J3QS39;J3QTR3;F5H6Q2;F5GYU3;F5H2Z3;F5H265;B4DV12;F5H388;F5H747;F5GXK7;J3QKN0;Q5PY61;Q96C32;P62987;P62979;P0CG47;P0CG48;J3QSA3;F5GZ39;M0R1M6;M0R2S1;J3QLP7;J3QRK5	Ubiquitin-60S ribosomal protein L40;Ubiquitin;60S ribosomal protein L40;Ubiquitin-40S ribosomal protein S27a;Ubiquitin;40S ribosomal protein S27a;Polyubiquitin-B;Ubiquitin;Polyubiquitin-C;Ubiquitin	UBA52;UBB;RPS27A;UBC;UBBP4	tr|M0R1V7|M0R1V7_HUMAN Ubiquitin-60S ribosomal protein L40 (Fragment) OS=Homo sapiens GN=UBA52 PE=1 SV=1;tr|J3QS39|J3QS39_HUMAN Polyubiquitin-B (Fragment) OS=Homo sapiens GN=UBB PE=1 SV=1;tr|J3QTR3|J3QTR3_HUMAN Ubiquitin-40S ribosomal protein S27a (Fragmen	1	1	7.1321	28.193	25.4	25.4	1	1	-0.853217	0
O14737;K7ESJ4;K7EQA1	Programmed cell death protein 5	PDCD5	sp|O14737|PDCD5_HUMAN Programmed cell death protein 5 OS=Homo sapiens GN=PDCD5 PE=1 SV=3;tr|K7ESJ4|K7ESJ4_HUMAN Programmed cell death protein 5 OS=Homo sapiens GN=PDCD5 PE=1 SV=1;tr|K7EQA1|K7EQA1_HUMAN Programmed cell death protein 5 OS=Homo sapiens GN=PDC	1	0	14.285	21.031	8	0	1	1	-1.15488	0
O14744	Protein arginine N-methyltransferase 5;Protein arginine N-methyltransferase 5, N-terminally processed	PRMT5	sp|O14744|ANM5_HUMAN Protein arginine N-methyltransferase 5 OS=Homo sapiens GN=PRMT5 PE=1 SV=4	11	10	72.683	323.31	21.5	17.1	365900000	367300000	6.70359	0.00165852
O43143	Pre-mRNA-splicing factor ATP-dependent RNA helicase DHX15	DHX15	sp|O43143|DHX15_HUMAN Pre-mRNA-splicing factor ATP-dependent RNA helicase DHX15 OS=Homo sapiens GN=DHX15 PE=1 SV=2	0	0	90.932	17.017	0	0	1	1	-1.95872	0
O43920	NADH dehydrogenase [ubiquinone] iron-sulfur protein 5	NDUFS5	sp|O43920|NDUS5_HUMAN NADH dehydrogenase [ubiquinone] iron-sulfur protein 5 OS=Homo sapiens GN=NDUFS5 PE=1 SV=3	0	0	12.517	10.719	0	0	1	1	-1.0975	0
O75223;A0A0B4J1Y4;M0QZK8;B8ZZK2	Gamma-glutamylcyclotransferase	GGCT	sp|O75223|GGCT_HUMAN Gamma-glutamylcyclotransferase OS=Homo sapiens GN=GGCT PE=1 SV=1;tr|A0A0B4J1Y4|A0A0B4J1Y4_HUMAN Gamma-glutamylcyclotransferase OS=Homo sapiens GN=GGCT PE=1 SV=1;tr|M0QZK8|M0QZK8_HUMAN Uncharacterized protein OS=Homo sapiens PE=4 SV=1;t	0	0	21.007	14.396	0	0	1	1	-1.32236	0
O75533	Splicing factor 3B subunit 1	SF3B1	sp|O75533|SF3B1_HUMAN Splicing factor 3B subunit 1 OS=Homo sapiens GN=SF3B1 PE=1 SV=3	2	1	145.83	18.018	2.5	1.1	1	1	-2.16385	0
O75688;B8ZZF0;C9JIR6	Protein phosphatase 1B	PPM1B	sp|O75688|PPM1B_HUMAN Protein phosphatase 1B OS=Homo sapiens GN=PPM1B PE=1 SV=1;tr|B8ZZF0|B8ZZF0_HUMAN Protein phosphatase 1B (Fragment) OS=Homo sapiens GN=PPM1B PE=1 SV=2;tr|C9JIR6|C9JIR6_HUMAN Protein phosphatase 1B (Fragment) OS=Homo sapiens GN=PPM1B PE	9	11	52.642	187.4	26.3	30.7	76942000	151560000	6.45925	0.294421
P00995	Pancreatic secretory trypsin inhibitor	SPINK1	sp|P00995|ISK1_HUMAN Serine protease inhibitor Kazal-type 1 OS=Homo sapiens GN=SPINK1 PE=1 SV=2	0	0	8.5067	6.0148	0	0	1	1	-0.929761	0
P01876;A0A0G2JMB2;P01877	Ig alpha-1 chain C region;Ig alpha-2 chain C region	IGHA1;IGHA2	sp|P01876|IGHA1_HUMAN Ig alpha-1 chain C region OS=Homo sapiens GN=IGHA1 PE=1 SV=2;tr|A0A0G2JMB2|A0A0G2JMB2_HUMAN Ig alpha-2 chain C region (Fragment) OS=Homo sapiens GN=IGHA2 PE=1 SV=1;sp|P01877|IGHA2_HUMAN Ig alpha-2 chain C region OS=Homo sapiens GN=IGH	0	0	37.654	11.051	0	0	1	1	-1.57581	0
P04259	Keratin, type II cytoskeletal 6B	KRT6B	sp|P04259|K2C6B_HUMAN Keratin, type II cytoskeletal 6B OS=Homo sapiens GN=KRT6B PE=1 SV=5	0	0	60.066	213.32	1.8	5.3	1	1	-1.77863	0
P04264;CON__P04264	Keratin, type II cytoskeletal 1	KRT1	sp|P04264|K2C1_HUMAN Keratin, type II cytoskeletal 1 OS=Homo sapiens GN=KRT1 PE=1 SV=6;	14	23	66.038	323.31	25.8	33.5	67701000	290990000	6.64408	0.633283
P04406;E7EUT5	Glyceraldehyde-3-phosphate dehydrogenase	GAPDH	sp|P04406|G3P_HUMAN Glyceraldehyde-3-phosphate dehydrogenase OS=Homo sapiens GN=GAPDH PE=1 SV=3;tr|E7EUT5|E7EUT5_HUMAN Glyceraldehyde-3-phosphate dehydrogenase OS=Homo sapiens GN=GAPDH PE=1 SV=1	2	1	36.053	78.297	6.9	2.4	7560700	1	-1.55694	-6.87856
P05089	Arginase-1	ARG1	sp|P05089|ARGI1_HUMAN Arginase-1 OS=Homo sapiens GN=ARG1 PE=1 SV=2	0	0	34.735	7.5866	0	0	1	1	-1.54077	0
P05109	Protein S100-A8;Protein S100-A8, N-terminally processed	S100A8	sp|P05109|S10A8_HUMAN Protein S100-A8 OS=Homo sapiens GN=S100A8 PE=1 SV=1	0	0	10.834	179.52	0	0	1	1	-1.03479	0
P05387	60S acidic ribosomal protein P2	RPLP2	sp|P05387|RLA2_HUMAN 60S acidic ribosomal protein P2 OS=Homo sapiens GN=RPLP2 PE=1 SV=1	0	1	11.665	26.361	0	10.4	1	1	-1.06688	0
P06702	Protein S100-A9	S100A9	sp|P06702|S10A9_HUMAN Protein S100-A9 OS=Homo sapiens GN=S100A9 PE=1 SV=1	0	0	13.242	23.482	0	0	1	1	-1.12195	0
P06733	Alpha-enolase	ENO1	sp|P06733|ENOA_HUMAN Alpha-enolase OS=Homo sapiens GN=ENO1 PE=1 SV=2	0	0	47.168	16.635	0	0	1	1	-1.67365	0
P07195	L-lactate dehydrogenase B chain	LDHB	sp|P07195|LDHB_HUMAN L-lactate dehydrogenase B chain OS=Homo sapiens GN=LDHB PE=1 SV=2	0	0	36.638	16.491	0	0	1	1	-1.56393	0
P07919;A0A096LP55	Cytochrome b-c1 complex subunit 6, mitochondrial;Cytochrome b-c1 complex subunit 6	UQCRH;UQCRHL	sp|P07919|QCR6_HUMAN Cytochrome b-c1 complex subunit 6, mitochondrial OS=Homo sapiens GN=UQCRH PE=1 SV=2;tr|A0A096LP55|A0A096LP55_HUMAN Cytochrome b-c1 complex subunit 6 OS=Homo sapiens GN=UQCRHL PE=3 SV=1	0	3	10.739	42.58	0	44	1	57894000	6.73167	7.76263
P09874	Poly [ADP-ribose] polymerase 1	PARP1	sp|P09874|PARP1_HUMAN Poly [ADP-ribose] polymerase 1 OS=Homo sapiens GN=PARP1 PE=1 SV=4	0	0	113.08	11.072	0	0	1	1	-2.05339	0
P11021	78 kDa glucose-regulated protein	HSPA5	sp|P11021|GRP78_HUMAN 78 kDa glucose-regulated protein OS=Homo sapiens GN=HSPA5 PE=1 SV=2	1	2	72.332	57.452	1.8	4.4	1	1	-1.85933	0
P12273	Prolactin-inducible protein	PIP	sp|P12273|PIP_HUMAN Prolactin-inducible protein OS=Homo sapiens GN=PIP PE=1 SV=1	2	2	16.572	28.174	21.2	21.2	1	1	-1.21937	0
P14625;Q96GW1	Endoplasmin	HSP90B1	sp|P14625|ENPL_HUMAN Endoplasmin OS=Homo sapiens GN=HSP90B1 PE=1 SV=1;tr|Q96GW1|Q96GW1_HUMAN Endoplasmin OS=Homo sapiens GN=HSP90B1 PE=1 SV=1	0	0	92.468	12.284	0	0	1	1	-1.96599	0
P14854	Cytochrome c oxidase subunit 6B1	COX6B1	sp|P14854|CX6B1_HUMAN Cytochrome c oxidase subunit 6B1 OS=Homo sapiens GN=COX6B1 PE=1 SV=2	0	0	10.192	11.631	0	0	1	1	-1.00826	0
P14923	Junction plakoglobin	JUP	sp|P14923|PLAK_HUMAN Junction plakoglobin OS=Homo sapiens GN=JUP PE=1 SV=3	0	0	81.744	31.372	0	0	1	1	-1.91246	0
P15924	Desmoplakin	DSP	sp|P15924|DESP_HUMAN Desmoplakin OS=Homo sapiens GN=DSP PE=1 SV=3	0	0	331.77	35.263	0	0	1	1	-2.52084	0
P17066;P48741	Heat shock 70 kDa protein 6;Putative heat shock 70 kDa protein 7	HSPA6;HSPA7	sp|P17066|HSP76_HUMAN Heat shock 70 kDa protein 6 OS=Homo sapiens GN=HSPA6 PE=1 SV=2;sp|P48741|HSP77_HUMAN Putative heat shock 70 kDa protein 7 OS=Homo sapiens GN=HSPA7 PE=5 SV=2	0	0	71.027	12.388	0	2.5	1	1	-1.85142	0
P19474	E3 ubiquitin-protein ligase TRIM21	TRIM21	sp|P19474|RO52_HUMAN E3 ubiquitin-protein ligase TRIM21 OS=Homo sapiens GN=TRIM21 PE=1 SV=1	0	0	54.169	18.777	0	0	1	1	-1.73375	0
P22492;P16403;Q02539;P10412;P16402	Histone H1t;Histone H1.2;Histone H1.1;Histone H1.4;Histone H1.3	HIST1H1T;HIST1H1C;HIST1H1A;HIST1H1E;HIST1H1D	sp|P22492|H1T_HUMAN Histone H1t OS=Homo sapiens GN=HIST1H1T PE=2 SV=4;sp|P16403|H12_HUMAN Histone H1.2 OS=Homo sapiens GN=HIST1H1C PE=1 SV=2;sp|Q02539|H11_HUMAN Histone H1.1 OS=Homo sapiens GN=HIST1H1A PE=1 SV=3;sp|P10412|H14_HUMAN Histone H1.4 OS=Homo sap	2	1	22.019	12.87	7.2	7.2	14709000	1	-1.3428	-7.16758
P23246	Splicing factor, proline- and glutamine-rich	SFPQ	sp|P23246|SFPQ_HUMAN Splicing factor, proline- and glutamine-rich OS=Homo sapiens GN=SFPQ PE=1 SV=2	1	0	76.149	11.026	2.1	0	1	1	-1.88166	0
P24752;E9PRQ6	Acetyl-CoA acetyltransferase, mitochondrial	ACAT1	sp|P24752|THIL_HUMAN Acetyl-CoA acetyltransferase, mitochondrial OS=Homo sapiens GN=ACAT1 PE=1 SV=1;tr|E9PRQ6|E9PRQ6_HUMAN Acetyl-CoA acetyltransferase, mitochondrial OS=Homo sapiens GN=ACAT1 PE=1 SV=1	1	0	45.199	13.578	3	0	1	1	-1.65513	0
P25311;C9JEV0	Zinc-alpha-2-glycoprotein	AZGP1	sp|P25311|ZA2G_HUMAN Zinc-alpha-2-glycoprotein OS=Homo sapiens GN=AZGP1 PE=1 SV=2;tr|C9JEV0|C9JEV0_HUMAN Zinc-alpha-2-glycoprotein OS=Homo sapiens GN=AZGP1 PE=1 SV=1	0	0	34.258	63.133	0	0	1	1	-1.53476	0
P25398	40S ribosomal protein S12	RPS12	sp|P25398|RS12_HUMAN 40S ribosomal protein S12 OS=Homo sapiens GN=RPS12 PE=1 SV=3	0	0	14.515	6.2306	0	0	1	1	-1.16182	0
P27797;K7EJB9	Calreticulin	CALR	sp|P27797|CALR_HUMAN Calreticulin OS=Homo sapiens GN=CALR PE=1 SV=1;tr|K7EJB9|K7EJB9_HUMAN Calreticulin (Fragment) OS=Homo sapiens GN=CALR PE=1 SV=1	0	0	48.141	12.778	0	0	1	1	-1.68252	0
P31151	Protein S100-A7	S100A7	sp|P31151|S10A7_HUMAN Protein S100-A7 OS=Homo sapiens GN=S100A7 PE=1 SV=4	0	0	11.471	13.295	0	0	1	1	-1.0596	0
P31944	Caspase-14;Caspase-14 subunit p17, mature form;Caspase-14 subunit p10, mature form;Caspase-14 subunit p20, intermediate form;Caspase-14 subunit p8, intermediate form	CASP14	sp|P31944|CASPE_HUMAN Caspase-14 OS=Homo sapiens GN=CASP14 PE=1 SV=2	0	0	27.679	23.678	0	0	1	1	-1.44215	0
P35527;CON__P35527;K7EQQ3	Keratin, type I cytoskeletal 9	KRT9	sp|P35527|K1C9_HUMAN Keratin, type I cytoskeletal 9 OS=Homo sapiens GN=KRT9 PE=1 SV=3;;tr|K7EQQ3|K7EQQ3_HUMAN Keratin, type I cytoskeletal 9 OS=Homo sapiens GN=KRT9 PE=1 SV=1	6	14	62.064	323.31	15.6	27.9	28481000	155380000	6.39856	0.73684
P36578;H3BU31;H3BTP7;H3BM89	60S ribosomal protein L4	RPL4	sp|P36578|RL4_HUMAN 60S ribosomal protein L4 OS=Homo sapiens GN=RPL4 PE=1 SV=5;tr|H3BU31|H3BU31_HUMAN 60S ribosomal protein L4 (Fragment) OS=Homo sapiens GN=RPL4 PE=1 SV=1;tr|H3BTP7|H3BTP7_HUMAN 60S ribosomal protein L4 (Fragment) OS=Homo sapiens GN=RPL4 P	3	3	47.697	49.807	7.7	7.7	14074000	13428000	5.44952	-0.0204062
P38646	Stress-70 protein, mitochondrial	HSPA9	sp|P38646|GRP75_HUMAN Stress-70 protein, mitochondrial OS=Homo sapiens GN=HSPA9 PE=1 SV=2	0	2	73.68	37.536	0	3.4	1	4771100	4.81127	6.67862
P39019;M0R2L9;A0A075B6E2;M0QXK4;M0QYF7;M0R140	40S ribosomal protein S19	RPS19	sp|P39019|RS19_HUMAN 40S ribosomal protein S19 OS=Homo sapiens GN=RPS19 PE=1 SV=2;tr|M0R2L9|M0R2L9_HUMAN 40S ribosomal protein S19 (Fragment) OS=Homo sapiens GN=RPS19 PE=1 SV=1;tr|A0A075B6E2|A0A075B6E2_HUMAN 40S ribosomal protein S19 OS=Homo sapiens GN=RPS	1	1	16.06	10.859	6.2	6.2	1	2421000	5.17825	6.38399
P42704;C9JCA9;B8ZZ38;A0A0C4DG06	Leucine-rich PPR motif-containing protein, mitochondrial	LRPPRC	sp|P42704|LPPRC_HUMAN Leucine-rich PPR motif-containing protein, mitochondrial OS=Homo sapiens GN=LRPPRC PE=1 SV=3;tr|C9JCA9|C9JCA9_HUMAN Leucine-rich PPR motif-containing protein, mitochondrial (Fragment) OS=Homo sapiens GN=LRPPRC PE=1 SV=1;tr|B8ZZ38|B8ZZ	0	0	157.9	33.076	0	0	1	1	-2.19838	0
P47914	60S ribosomal protein L29	RPL29	sp|P47914|RL29_HUMAN 60S ribosomal protein L29 OS=Homo sapiens GN=RPL29 PE=1 SV=2	1	0	17.752	13.884	6.3	0	3444400	1	-1.24925	-6.53711
P47929	Galectin-7	LGALS7	sp|P47929|LEG7_HUMAN Galectin-7 OS=Homo sapiens GN=LGALS7 PE=1 SV=2	0	0	15.075	7.8771	0	0	1	1	-1.17826	0
P49411	Elongation factor Tu, mitochondrial	TUFM	sp|P49411|EFTU_HUMAN Elongation factor Tu, mitochondrial OS=Homo sapiens GN=TUFM PE=1 SV=2	0	0	49.541	36.317	0	0	1	1	-1.69496	0
P53999	Activated RNA polymerase II transcriptional coactivator p15	SUB1	sp|P53999|TCP4_HUMAN Activated RNA polymerase II transcriptional coactivator p15 OS=Homo sapiens GN=SUB1 PE=1 SV=3	1	0	14.395	6.1271	8.7	0	1	1	-1.15821	0
P59666;P59665	Neutrophil defensin 3;HP 3-56;Neutrophil defensin 2;Neutrophil defensin 1;HP 1-56;Neutrophil defensin 2	DEFA3;DEFA1	sp|P59666|DEF3_HUMAN Neutrophil defensin 3 OS=Homo sapiens GN=DEFA3 PE=1 SV=1;sp|P59665|DEF1_HUMAN Neutrophil defensin 1 OS=Homo sapiens GN=DEFA1 PE=1 SV=1	0	0	10.245	75.489	0	0	1	1	-1.01051	0
P60174;U3KQF3;U3KPZ0	Triosephosphate isomerase	TPI1	sp|P60174|TPIS_HUMAN Triosephosphate isomerase OS=Homo sapiens GN=TPI1 PE=1 SV=3;tr|U3KQF3|U3KQF3_HUMAN Triosephosphate isomerase (Fragment) OS=Homo sapiens GN=TPI1 PE=1 SV=1;tr|U3KPZ0|U3KPZ0_HUMAN Triosephosphate isomerase (Fragment) OS=Homo sapiens GN=TP	0	0	30.791	25.949	0	0	1	1	-1.48842	0
P61626	Lysozyme C	LYZ	sp|P61626|LYSC_HUMAN Lysozyme C OS=Homo sapiens GN=LYZ PE=1 SV=1	0	0	16.537	19.086	0	0	1	1	-1.21846	0
P61978;Q5T6W2	Heterogeneous nuclear ribonucleoprotein K	HNRNPK	sp|P61978|HNRPK_HUMAN Heterogeneous nuclear ribonucleoprotein K OS=Homo sapiens GN=HNRNPK PE=1 SV=1;tr|Q5T6W2|Q5T6W2_HUMAN Heterogeneous nuclear ribonucleoprotein K (Fragment) OS=Homo sapiens GN=HNRNPK PE=1 SV=1	3	2	50.976	60.35	10.4	7.3	12524000	16623000	5.51334	0.122966
P62263;H0YB22;E5RH77	40S ribosomal protein S14	RPS14	sp|P62263|RS14_HUMAN 40S ribosomal protein S14 OS=Homo sapiens GN=RPS14 PE=1 SV=3;tr|H0YB22|H0YB22_HUMAN 40S ribosomal protein S14 (Fragment) OS=Homo sapiens GN=RPS14 PE=1 SV=1;tr|E5RH77|E5RH77_HUMAN 40S ribosomal protein S14 OS=Homo sapiens GN=RPS14 PE=1	2	2	16.273	23.381	15.9	15.9	1	1	-1.21147	0
P62269;A0A0G2JQH2;Q5GGW2	40S ribosomal protein S18	RPS18	sp|P62269|RS18_HUMAN 40S ribosomal protein S18 OS=Homo sapiens GN=RPS18 PE=1 SV=3;tr|A0A0G2JQH2|A0A0G2JQH2_HUMAN 40S ribosomal protein S18 OS=Homo sapiens GN=RPS18 PE=1 SV=1;tr|Q5GGW2|Q5GGW2_HUMAN 40S ribosomal protein S18 OS=Homo sapiens GN=RPS18 PE=1 SV=	0	0	17.718	10.939	0	0	1	1	-1.24841	0
P62318	Small nuclear ribonucleoprotein Sm D3	SNRPD3	sp|P62318|SMD3_HUMAN Small nuclear ribonucleoprotein Sm D3 OS=Homo sapiens GN=SNRPD3 PE=1 SV=1	0	0	13.916	29.054	0	0	1	1	-1.14351	0
P62805	Histone H4	HIST1H4A	sp|P62805|H4_HUMAN Histone H4 OS=Homo sapiens GN=HIST1H4A PE=1 SV=2	0	0	11.367	41.555	0	0	1	1	-1.05565	0
P63261;P60709;P63267;P68032;P62736;A6NL76;P68133;G5E9R0;K7EM38;C9JFL5;F6UVQ4;F6QUT6;E7EVS6;I3L3R2;J3KT65;I3L3I0;I3L1U9;I3L4N8;C9JTX5;C9JUM1;C9JZR7;F8WB63;B8ZZJ2;Q6S8J3;P0CG38	Actin, cytoplasmic 2;Actin, cytoplasmic 2, N-terminally processed;Actin, cytoplasmic 1;Actin, cytoplasmic 1, N-terminally processed;Actin, gamma-enteric smooth muscle;Actin, alpha cardiac muscle 1;Actin, aortic smooth muscle;Actin, alpha skeletal muscle;POTE ankyrin domain family member E;POTE ankyrin domain family member I	ACTG1;ACTB;ACTG2;ACTC1;ACTA2;ACTA1;POTEE;POTEI	sp|P63261|ACTG_HUMAN Actin, cytoplasmic 2 OS=Homo sapiens GN=ACTG1 PE=1 SV=1;sp|P60709|ACTB_HUMAN Actin, cytoplasmic 1 OS=Homo sapiens GN=ACTB PE=1 SV=1;sp|P63267|ACTH_HUMAN Actin, gamma-enteric smooth muscle OS=Homo sapiens GN=ACTG2 PE=1 SV=1;sp|P68032|AC	0	0	41.792	39.188	0	0	1	1	-1.62109	0
P68363;F5H5D3;Q9BQE3;Q71U36;P68366;Q13748;F8VQQ4;F8VVB9;Q6PEY2	Tubulin alpha-1B chain;Tubulin alpha-1C chain;Tubulin alpha-1A chain;Tubulin alpha-4A chain;Tubulin alpha-3C/D chain;Tubulin alpha-3E chain	TUBA1B;TUBA1C;TUBA1A;TUBA4A;TUBA3C;TUBA3E	sp|P68363|TBA1B_HUMAN Tubulin alpha-1B chain OS=Homo sapiens GN=TUBA1B PE=1 SV=1;tr|F5H5D3|F5H5D3_HUMAN Tubulin alpha-1C chain OS=Homo sapiens GN=TUBA1C PE=1 SV=1;sp|Q9BQE3|TBA1C_HUMAN Tubulin alpha-1C chain OS=Homo sapiens GN=TUBA1C PE=1 SV=1;sp|Q71U36|TB	2	2	50.151	80.894	8	6.7	20097000	9858200	5.29352	-0.309334
P69905	Hemoglobin subunit alpha	HBA1	sp|P69905|HBA_HUMAN Hemoglobin subunit alpha OS=Homo sapiens GN=HBA1 PE=1 SV=2	0	0	15.257	11.156	0	0	1	1	-1.18347	0
P81605	Dermcidin;Survival-promoting peptide;DCD-1	DCD	sp|P81605|DCD_HUMAN Dermcidin OS=Homo sapiens GN=DCD PE=1 SV=2	1	1	11.284	69.158	10	10	1	1	-1.05246	0
Q00839	Heterogeneous nuclear ribonucleoprotein U	HNRNPU	sp|Q00839|HNRPU_HUMAN Heterogeneous nuclear ribonucleoprotein U OS=Homo sapiens GN=HNRNPU PE=1 SV=6	2	2	90.583	21.081	3.3	3.8	30071000	33673000	5.57024	0.0491339
Q01469	Fatty acid-binding protein, epidermal	FABP5	sp|Q01469|FABP5_HUMAN Fatty acid-binding protein, epidermal OS=Homo sapiens GN=FABP5 PE=1 SV=3	0	0	15.164	27.253	0	0	1	1	-1.18081	0
Q01804	OTU domain-containing protein 4	OTUD4	sp|Q01804|OTUD4_HUMAN OTU domain-containing protein 4 OS=Homo sapiens GN=OTUD4 PE=1 SV=4	1	2	124.04	21.69	1.8	3.2	1	3845000	4.49133	6.5849
Q02413	Desmoglein-1	DSG1	sp|Q02413|DSG1_HUMAN Desmoglein-1 OS=Homo sapiens GN=DSG1 PE=1 SV=2	0	0	113.75	35.853	0	0	1	1	-2.05595	0
Q02878;F8VZ45;U3KQR5	60S ribosomal protein L6	RPL6	sp|Q02878|RL6_HUMAN 60S ribosomal protein L6 OS=Homo sapiens GN=RPL6 PE=1 SV=3;tr|F8VZ45|F8VZ45_HUMAN 60S ribosomal protein L6 (Fragment) OS=Homo sapiens GN=RPL6 PE=1 SV=1;tr|U3KQR5|U3KQR5_HUMAN 60S ribosomal protein L6 (Fragment) OS=Homo sapiens GN=RPL6 P	3	2	32.728	27.028	9.7	9.7	6978100	1	-1.51492	-6.84374
Q07021	Complement component 1 Q subcomponent-binding protein, mitochondrial	C1QBP	sp|Q07021|C1QBP_HUMAN Complement component 1 Q subcomponent-binding protein, mitochondrial OS=Homo sapiens GN=C1QBP PE=1 SV=1	1	0	31.362	46.53	3.9	0	1	1	-1.4964	0
Q07666	KH domain-containing, RNA-binding, signal transduction-associated protein 1	KHDRBS1	sp|Q07666|KHDR1_HUMAN KH domain-containing, RNA-binding, signal transduction-associated protein 1 OS=Homo sapiens GN=KHDRBS1 PE=1 SV=1	1	0	48.227	8.6905	4.5	0	7049700	1	-1.68329	-6.84817
Q15208	Serine/threonine-protein kinase 38	STK38	sp|Q15208|STK38_HUMAN Serine/threonine-protein kinase 38 OS=Homo sapiens GN=STK38 PE=1 SV=1	1	1	54.19	55.411	3.7	3.7	1	1	-1.73392	0
Q15393	Splicing factor 3B subunit 3	SF3B3	sp|Q15393|SF3B3_HUMAN Splicing factor 3B subunit 3 OS=Homo sapiens GN=SF3B3 PE=1 SV=4	0	0	135.58	23.665	0	0	1	1	-2.1322	0
Q53RT3	Retroviral-like aspartic protease 1	ASPRV1	sp|Q53RT3|APRV1_HUMAN Retroviral-like aspartic protease 1 OS=Homo sapiens GN=ASPRV1 PE=1 SV=1	0	0	36.991	15.959	0	0	1	1	-1.5681	0
Q5JP53;P07437;Q5ST81;P68371;Q9BVA1;Q13885;A0A0B4J269;P04350;Q13509	Tubulin beta chain;Tubulin beta-4B chain;Tubulin beta-2B chain;Tubulin beta-2A chain;Tubulin beta-4A chain;Tubulin beta-3 chain	TUBB;TUBB4B;TUBB2B;TUBB2A;TUBB3;TUBB4A	tr|Q5JP53|Q5JP53_HUMAN Tubulin beta chain OS=Homo sapiens GN=TUBB PE=1 SV=1;sp|P07437|TBB5_HUMAN Tubulin beta chain OS=Homo sapiens GN=TUBB PE=1 SV=2;tr|Q5ST81|Q5ST81_HUMAN Tubulin beta chain OS=Homo sapiens GN=TUBB PE=1 SV=1;sp|P68371|TBB4B_HUMAN Tubulin	1	2	47.766	79.877	4.2	8	1	20901000	5.64105	7.32017
Q5JR95;P62241	40S ribosomal protein S8	RPS8	tr|Q5JR95|Q5JR95_HUMAN 40S ribosomal protein S8 OS=Homo sapiens GN=RPS8 PE=1 SV=1;sp|P62241|RS8_HUMAN 40S ribosomal protein S8 OS=Homo sapiens GN=RPS8 PE=1 SV=2	0	1	21.879	30.121	0	6.9	1	1	-1.34003	0
Q5T8U3;P62424	60S ribosomal protein L7a	RPL7A	tr|Q5T8U3|Q5T8U3_HUMAN 60S ribosomal protein L7a (Fragment) OS=Homo sapiens GN=RPL7A PE=1 SV=1;sp|P62424|RL7A_HUMAN 60S ribosomal protein L7a OS=Homo sapiens GN=RPL7A PE=1 SV=2	0	0	21.545	23.145	0	0	1	1	-1.33335	0
Q5VTE0;P68104;A0A087WV01;A0A087WVQ9;Q05639	Putative elongation factor 1-alpha-like 3;Elongation factor 1-alpha 1;Elongation factor 1-alpha;Elongation factor 1-alpha 2	EEF1A1P5;EEF1A1;EEF1A2	sp|Q5VTE0|EF1A3_HUMAN Putative elongation factor 1-alpha-like 3 OS=Homo sapiens GN=EEF1A1P5 PE=5 SV=1;sp|P68104|EF1A1_HUMAN Elongation factor 1-alpha 1 OS=Homo sapiens GN=EEF1A1 PE=1 SV=1;tr|A0A087WV01|A0A087WV01_HUMAN Elongation factor 1-alpha OS=Homo sap	1	1	50.184	17.313	2.4	2.4	1	1	-1.70057	0
Q6UWP8	Suprabasin	SBSN	sp|Q6UWP8|SBSN_HUMAN Suprabasin OS=Homo sapiens GN=SBSN PE=1 SV=2	0	1	60.54	52.751	0	6.1	1	1	-1.78204	0
Q86U42	Polyadenylate-binding protein 2	PABPN1	sp|Q86U42|PABP2_HUMAN Polyadenylate-binding protein 2 OS=Homo sapiens GN=PABPN1 PE=1 SV=3	0	0	32.749	8.5569	0	0	1	1	-1.5152	0
Q86WZ0	HEAT repeat-containing protein 4	HEATR4	sp|Q86WZ0|HEAT4_HUMAN HEAT repeat-containing protein 4 OS=Homo sapiens GN=HEATR4 PE=2 SV=2	1	1	117.17	7.4157	1.7	1.7	1	718720000	6.78774	8.85656
Q8IX33;Q8WUU4	Zinc finger protein 296	ZNF296	tr|Q8IX33|Q8IX33_HUMAN Hepatocellular carcinoma-associated antigen HCA108 OS=Homo sapiens GN=ZNF296 PE=1 SV=1;sp|Q8WUU4|ZN296_HUMAN Zinc finger protein 296 OS=Homo sapiens GN=ZNF296 PE=2 SV=1	1	1	48.249	25.599	1.8	1.8	1	1	-1.68349	0
Q8N201	Integrator complex subunit 1	INTS1	sp|Q8N201|INT1_HUMAN Integrator complex subunit 1 OS=Homo sapiens GN=INTS1 PE=1 SV=2	0	0	244.29	6.0311	0	0	1	1	-2.38791	0
Q8NC51	Plasminogen activator inhibitor 1 RNA-binding protein	SERBP1	sp|Q8NC51|PAIRB_HUMAN Plasminogen activator inhibitor 1 RNA-binding protein OS=Homo sapiens GN=SERBP1 PE=1 SV=2	1	0	44.965	11.201	2.2	0	1	1	-1.65287	0
Q8TDE3	Ribonuclease 8	RNASE8	sp|Q8TDE3|RNAS8_HUMAN Ribonuclease 8 OS=Homo sapiens GN=RNASE8 PE=1 SV=1	0	0	17.041	10.818	0	0	1	1	-1.2315	0
Q99878;Q96KK5;Q9BTM1;Q16777;Q6FI13;P20671;P0C0S8;H0YFX9;Q93077;Q8IUE6;Q7L7L0;P04908;Q96QV6;P16104	Histone H2A type 1-J;Histone H2A type 1-H;Histone H2A.J;Histone H2A type 2-C;Histone H2A type 2-A;Histone H2A type 1-D;Histone H2A type 1;Histone H2A;Histone H2A type 1-C;Histone H2A type 2-B;Histone H2A type 3;Histone H2A type 1-B/E;Histone H2A type 1-A;Histone H2AX	HIST1H2AJ;HIST1H2AH;H2AFJ;HIST2H2AC;HIST2H2AA3;HIST1H2AD;HIST1H2AG;HIST1H2AC;HIST2H2AB;HIST3H2A;HIST1H2AB;HIST1H2AA;H2AFX	sp|Q99878|H2A1J_HUMAN Histone H2A type 1-J OS=Homo sapiens GN=HIST1H2AJ PE=1 SV=3;sp|Q96KK5|H2A1H_HUMAN Histone H2A type 1-H OS=Homo sapiens GN=HIST1H2AH PE=1 SV=3;sp|Q9BTM1|H2AJ_HUMAN Histone H2A.J OS=Homo sapiens GN=H2AFJ PE=1 SV=1;sp|Q16777|H2A2C_HUMAN	2	1	13.936	23.041	15.6	7	17063000	1	-1.14414	-7.23206
Q9BQA1	Methylosome protein 50	WDR77	sp|Q9BQA1|MEP50_HUMAN Methylosome protein 50 OS=Homo sapiens GN=WDR77 PE=1 SV=1	2	3	36.724	231.89	7.6	12.6	1	1	-1.56495	0
Q9BRS2	Serine/threonine-protein kinase RIO1	RIOK1	sp|Q9BRS2|RIOK1_HUMAN Serine/threonine-protein kinase RIO1 OS=Homo sapiens GN=RIOK1 PE=1 SV=2	1	0	65.582	12.79	3.3	0	1	1	-1.81678	0
Q9BVE2;A0A087X209;Q14004	Cyclin-dependent kinase 13	CDK13	tr|Q9BVE2|Q9BVE2_HUMAN CDC2L5 protein OS=Homo sapiens GN=CDK13 PE=1 SV=1;tr|A0A087X209|A0A087X209_HUMAN Cyclin-dependent kinase 13 OS=Homo sapiens GN=CDK13 PE=1 SV=1;sp|Q14004|CDK13_HUMAN Cyclin-dependent kinase 13 OS=Homo sapiens GN=CDK13 PE=1 SV=2	0	1	37.339	7.3556	0	4	1	1	-1.57216	0
Q9NZT1	Calmodulin-like protein 5	CALML5	sp|Q9NZT1|CALL5_HUMAN Calmodulin-like protein 5 OS=Homo sapiens GN=CALML5 PE=1 SV=2	0	1	15.892	141.51	0	6.2	1	1	-1.20118	0
Q9UGM3	Deleted in malignant brain tumors 1 protein	DMBT1	sp|Q9UGM3|DMBT1_HUMAN Deleted in malignant brain tumors 1 protein OS=Homo sapiens GN=DMBT1 PE=1 SV=2	0	0	260.73	24.533	0	0	1	1	-2.41619	0
Q9UKK3	Poly [ADP-ribose] polymerase 4	PARP4	sp|Q9UKK3|PARP4_HUMAN Poly [ADP-ribose] polymerase 4 OS=Homo sapiens GN=PARP4 PE=1 SV=3	0	0	192.59	6.0315	0	0	1	1	-2.28463	0
Q9UQ35	Serine/arginine repetitive matrix protein 2	SRRM2	sp|Q9UQ35|SRRM2_HUMAN Serine/arginine repetitive matrix protein 2 OS=Homo sapiens GN=SRRM2 PE=1 SV=2	3	0	299.61	34.008	1.4	0	1	1	-2.47656	0
Q9Y2F5	Little elongation complex subunit 1	ICE1	sp|Q9Y2F5|ICE1_HUMAN Little elongation complex subunit 1 OS=Homo sapiens GN=ICE1 PE=1 SV=5	0	0	247.89	9.2928	0	0	1	1	-2.39426	0
Q9Y2W1	Thyroid hormone receptor-associated protein 3	THRAP3	sp|Q9Y2W1|TR150_HUMAN Thyroid hormone receptor-associated protein 3 OS=Homo sapiens GN=THRAP3 PE=1 SV=2	4	4	108.66	39.105	6.1	6.1	22499000	7592300	4.8443	-0.47179
Q9Y5L4	Mitochondrial import inner membrane translocase subunit Tim13	TIMM13	sp|Q9Y5L4|TIM13_HUMAN Mitochondrial import inner membrane translocase subunit Tim13 OS=Homo sapiens GN=TIMM13 PE=1 SV=1	0	0	10.5	10.98	0	0	1	1	-1.02119	0
Q9Y6Y0	Influenza virus NS1A-binding protein	IVNS1ABP	sp|Q9Y6Y0|NS1BP_HUMAN Influenza virus NS1A-binding protein OS=Homo sapiens GN=IVNS1ABP PE=1 SV=3	1	2	71.729	23.26	1.4	3.1	1	1	-1.85569	0

## Sheet: data overview
Majority protein IDs	Protein names	Gene names	Fasta headers	Number of proteins	number of identified peptides _FP	number of identified peptides _WT_4	number of identified peptides _FP_ELU	number of identified peptides _WT_ELU	number of identified peptides _FP_pelet	number of identified peptides _WT_pelet	number of identified peptides _WT_elu	number of identified peptides _WT_acetone	number of identified peptides _FP_elu	number of identified peptides _FP_acetone	Mol. weight [kDa]	Score	Sequence coverage 08262440was_FP [%]	Sequence coverage 08262441was_WT_4 [%]	Sequence coverage 10242903was_FP_ELU [%]	Sequence coverage 10242904was_WT_ELU [%]	Sequence coverage 10282905wasi_FP_pelet [%]	Sequence coverage 10282906wasi_WT_pelet [%]	Sequence coverage 12233329wasi_WT_elu [%]	Sequence coverage 12233330wasi_WT_acetone [%]	Sequence coverage 12233331wasi_FP_elu [%]	Sequence coverage 12233332wasi_FP_acetone [%]	normalized protein intensity FP	normalized protein intensity WT_4	normalized protein intensity FP_ELU1	normalized protein intensity WT_ELU1	normalized protein intensity FP_pelet	normalized protein intensity WT_pelet	normalized protein intensity WT_elu2	normalized protein intensity WT_acetone	normalized protein intensity FP_elu2	normalized protein intensity FP_acetone	Abundance log10(WT_4/MW)	Specificity log10(WT_4/FP)	Abundance log10(WT_ELU1/MW)	Specificity log10(WT_ELU1/FP_ELU1)	Abundance log10(WT_pelet/MW)	Specificity log10(WT_pelet/FPpelet)	Abundance log10(WT_elu2/MW)	Specificity log10(WT_elu2/FP_elu2)	Abundance log10(WT_acetone/MW)	Specificity log10(WT_acetone/FP_acetone)
Q8N4Q1	Mitochondrial intermembrane space import and assembly protein 40	CHCHD4	sp|Q8N4Q1|MIA40_HUMAN Mitochondrial intermembrane space import and assembly protein 40 OS=Homo sapiens GN=CHCHD4 PE=1 SV=1	1	0	6	0	7	0	9	6	9	1	0	15.996	323.31	0	47.2	0	47.2	0	47.2	41.5	41.5	12.7	0	1	2090600000	1	3938800000	1	300710000	3100100000	3713200000	1	1	8.11626	9.32027	8.39135	9.59536	7.27414	8.47815	8.28736	9.49138	8.36574	9.56975
O95831	Apoptosis-inducing factor 1, mitochondrial	AIFM1	sp|O95831|AIFM1_HUMAN Apoptosis-inducing factor 1, mitochondrial OS=Homo sapiens GN=AIFM1 PE=1 SV=1	2	3	10	0	21	0	24	14	21	1	0	66.9	323.31	7.2	22.8	0	39.6	0	42.7	22.2	39.8	2.4	0	7329100	133050000	1	1838000000	1	1264600000	860190000	1106400000	1	1	6.29859	1.25896	7.43892	9.26435	7.27653	9.10195	7.10917	8.93459	7.21849	9.04391
P55789;H3BRW3;H3BRD2	FAD-linked sulfhydryl oxidase ALR;Sulfhydryl oxidase	GFER	sp|P55789|ALR_HUMAN FAD-linked sulfhydryl oxidase ALR OS=Homo sapiens GN=GFER PE=1 SV=2;tr|H3BRW3|H3BRW3_HUMAN FAD-linked sulfhydryl oxidase ALR OS=Homo sapiens GN=GFER PE=1 SV=1;tr|H3BRD2|H3BRD2_HUMAN Sulfhydryl oxidase (Fragment) OS=Homo sapiens GN=GFER	4	0	4	0	3	0	4	2	2	0	0	23.449	60.63	0	25.9	0	20	0	30.7	18	18	0	0	1	51670000	1	71704000	1	1	1	1	1	1	6.34311	7.71324	6.48542	7.85554	-1.37012	0	-1.37012	0	-1.37012	0
Q96BR5	Cytochrome c oxidase assembly factor 7	COA7	sp|Q96BR5|COA7_HUMAN Cytochrome c oxidase assembly factor 7 OS=Homo sapiens GN=COA7 PE=1 SV=2	1	0	1	1	3	1	4	4	4	0	0	25.709	57.569	0	3.9	3.5	13.9	3.5	20.8	17.3	18.2	0	0	1	1	1	38621000	1	18329000	161600000	94238000	1	1	-1.41009	0	6.17674	7.58682	5.85305	7.26314	6.79836	8.20844	6.56414	7.97423
A0A075B6H6;A0A087X1V9;A0A087X130;A0A087WZW8;A0A087WYL9;A0A087WWV8;A0A087WTX5;P01834	Ig kappa chain C region	IGKC;IGKV3-11;IGKV1-8	tr|A0A075B6H6|A0A075B6H6_HUMAN Ig kappa chain C region (Fragment) OS=Homo sapiens GN=IGKC PE=1 SV=1;tr|A0A087X1V9|A0A087X1V9_HUMAN Beta-2-microglobulin OS=Homo sapiens GN=IGKC PE=1 SV=2;tr|A0A087X130|A0A087X130_HUMAN Ig kappa chain C region OS=Homo sapiens	8	0	0	0	0	0	0	0	0	0	1	11.609	9.8354	0	0	0	0	0	0	0	0	0	15.9	1	1	1	1	1	1	1	1	1	4035800	-1.06479	0	-1.06479	0	-1.06479	0	-1.06479	0	-1.06479	-6.60593
A0A075B6L0;A0A075B6K9;A0A075B6K8;A0A0B4J231;A0A087WWC9;A0A087WXC3;A0A087WWU7;A0A087WYN7;A0A087WWT5;A0A087WU42;A0A087X2A1;A0A087WYR4;A0A087WX49;P0CG06;P0CG05;P0CG04;P0CF74;B9A064	Ig lambda-3 chain C regions;Ig lambda-2 chain C regions;Ig lambda-1 chain C regions;Ig lambda-6 chain C region;Immunoglobulin lambda-like polypeptide 5	IGLC3;IGLC2;IGLC1;IGLL5;IGLC6	tr|A0A075B6L0|A0A075B6L0_HUMAN Ig lambda-3 chain C regions (Fragment) OS=Homo sapiens GN=IGLC3 PE=1 SV=2;tr|A0A075B6K9|A0A075B6K9_HUMAN Ig lambda-2 chain C regions (Fragment) OS=Homo sapiens GN=IGLC2 PE=4 SV=1;tr|A0A075B6K8|A0A075B6K8_HUMAN Ig lambda-1 cha	18	0	0	0	0	0	0	0	0	0	1	11.208	6.9803	0	0	0	0	0	0	0	0	0	14.2	1	1	1	1	1	1	1	1	1	3264800	-1.04953	0	-1.04953	0	-1.04953	0	-1.04953	0	-1.04953	-6.51386
A0A075B6R9		IGKV2D-24	tr|A0A075B6R9|A0A075B6R9_HUMAN Protein IGKV2D-24 (Fragment) OS=Homo sapiens GN=IGKV2D-24 PE=4 SV=1	1	2	2	2	2	2	2	1	1	2	1	13.079	18.679	13.3	13.3	13.3	13.3	13.3	13.3	13.3	7.5	13.3	13.3	100780000	120500000	1629300000	1231000000	120340000	132980000	464900000	96578000	384770000	1	6.96441	0.0776127	7.97368	-0.121743	7.00721	0.0433763	7.55079	0.0821583	6.8683	7.98488
A0A087WU08;A0A0C4DGL8;J3QLC9;J3QR68;H0Y300;P00738	Haptoglobin;Haptoglobin alpha chain;Haptoglobin beta chain	HP	tr|A0A087WU08|A0A087WU08_HUMAN Haptoglobin OS=Homo sapiens GN=HP PE=1 SV=1;tr|A0A0C4DGL8|A0A0C4DGL8_HUMAN Haptoglobin OS=Homo sapiens GN=HP PE=1 SV=1;tr|J3QLC9|J3QLC9_HUMAN Haptoglobin (Fragment) OS=Homo sapiens GN=HP PE=1 SV=1;tr|J3QR68|J3QR68_HUMAN Hapto	6	0	0	0	0	0	0	0	1	0	1	31.408	39.595	0	0	0	0	0	0	0	3.6	0	3.6	1	1	1	1	1	1	1	1	1	2596300	-1.49704	0	-1.49704	0	-1.49704	0	-1.49704	0	-1.49704	-6.41435
A0A087WUI2;P22626	Heterogeneous nuclear ribonucleoproteins A2/B1	HNRNPA2B1	tr|A0A087WUI2|A0A087WUI2_HUMAN Heterogeneous nuclear ribonucleoproteins A2/B1 OS=Homo sapiens GN=HNRNPA2B1 PE=1 SV=1;sp|P22626|ROA2_HUMAN Heterogeneous nuclear ribonucleoproteins A2/B1 OS=Homo sapiens GN=HNRNPA2B1 PE=1 SV=2	2	0	0	0	0	0	0	0	1	0	1	29.836	7.5738	0	0	0	0	0	0	0	3.8	0	3.8	1	1	1	1	1	1	1	8940200	1	1	-1.47474	0	-1.47474	0	-1.47474	0	-1.47474	0	5.47661	6.95135
A0A087WV05;Q99417	C-Myc-binding protein	MYCBP	tr|A0A087WV05|A0A087WV05_HUMAN Uncharacterized protein OS=Homo sapiens PE=4 SV=1;sp|Q99417|MYCBP_HUMAN C-Myc-binding protein OS=Homo sapiens GN=MYCBP PE=1 SV=3	3	1	1	1	1	2	3	0	0	0	0	12.755	17.459	10	10	10	10	18.2	33.6	0	0	0	0	1	1	1	1	4074000	917550	1	1	1	1	-1.10568	0	-1.10568	0	4.85695	-0.647391	-1.10568	0	-1.10568	0
A0A087X0P6;A0A0A0MRZ7;A0A075B6S2;A0A0A0MTQ6;A0A087X0Q4;A0A087WW87;A0A075B6R1;A0A075B6S6;A0A075B6S3;A0A075B6P5;P01617;P01614;P06309;P06310	Ig kappa chain V-II region TEW;Ig kappa chain V-II region Cum;Ig kappa chain V-II region GM607;Ig kappa chain V-II region RPMI 6410	IGKV2D-29;IGKV2D-26;IGKV2D-28;IGKV2-40;IGKV2D-40;IGKV2D-30;IGKV2-30	tr|A0A087X0P6|A0A087X0P6_HUMAN Protein IGKV2D-29 OS=Homo sapiens GN=IGKV2D-29 PE=1 SV=1;tr|A0A0A0MRZ7|A0A0A0MRZ7_HUMAN Protein IGKV2D-26 (Fragment) OS=Homo sapiens GN=IGKV2D-26 PE=4 SV=1;tr|A0A075B6S2|A0A075B6S2_HUMAN Protein IGKV2D-29 (Fragment) OS=Homo s	15	11	10	10	11	14	13	6	8	6	9	11.192	323.31	26.5	26.5	26.5	26.5	26.5	26.5	26.5	26.5	26.5	26.5	19996000000	20116000000	36373000000	24504000000	9091700000	9857600000	4894500000	1570200000	9970200000	677420000	9.25463	0.0025985	9.34033	-0.171542	8.94486	0.0351261	8.6408	-0.308996	8.14705	0.365097
A0A087X2D0;P84103	Serine/arginine-rich splicing factor 3	SRSF3	tr|A0A087X2D0|A0A087X2D0_HUMAN Serine/arginine-rich-splicing factor 3 OS=Homo sapiens GN=SRSF3 PE=1 SV=1;sp|P84103|SRSF3_HUMAN Serine/arginine-rich splicing factor 3 OS=Homo sapiens GN=SRSF3 PE=1 SV=1	2	2	2	2	2	2	2	0	0	1	0	10.32	19.198	27.4	27.4	27.4	27.4	31.6	31.6	0	0	17.9	0	37276000	30513000	1	6268800	1	1	1	1	1	1	6.47081	-0.0869444	5.7835	6.79718	-1.01368	0	-1.01368	0	-1.01368	0
A0A0A0MR66;P98175	RNA-binding protein 10	RBM10	tr|A0A0A0MR66|A0A0A0MR66_HUMAN RNA binding motif protein 10, isoform CRA_d OS=Homo sapiens GN=RBM10 PE=1 SV=1;sp|P98175|RBM10_HUMAN RNA-binding protein 10 OS=Homo sapiens GN=RBM10 PE=1 SV=3	2	3	2	7	8	8	9	5	5	4	6	110.36	257.48	4.3	3	9.4	11.7	10.7	11.6	5.2	5.3	4.7	6.6	41229000	36858000	42412000	47973000	27625000	26735000	78273000	38665000	46264000	9330100	5.52372	-0.048671	5.63819	0.0535081	5.38427	-0.0142221	5.8508	0.228369	5.54451	0.617432
A0A0A0MRQ5;Q06830;A0A0A0MSI0;P32119	Peroxiredoxin-1;Peroxiredoxin-2	PRDX1;PRDX2	tr|A0A0A0MRQ5|A0A0A0MRQ5_HUMAN Peroxiredoxin-1 OS=Homo sapiens GN=PRDX1 PE=1 SV=1;sp|Q06830|PRDX1_HUMAN Peroxiredoxin-1 OS=Homo sapiens GN=PRDX1 PE=1 SV=1;tr|A0A0A0MSI0|A0A0A0MSI0_HUMAN Peroxiredoxin-1 (Fragment) OS=Homo sapiens GN=PRDX1 PE=1 SV=1;sp|P3211	4	2	2	1	0	2	0	0	0	0	0	10.676	11.63	34	34	22.7	0	34	0	0	0	0	0	47023000	31339000	1	1	4115600	1	1	1	1	1	6.46768	-0.176225	-1.02841	0	-1.02841	-6.61443	-1.02841	0	-1.02841	0
A0A0B4J1Z1;C9JAB2;Q16629	Serine/arginine-rich splicing factor 7	SRSF7	tr|A0A0B4J1Z1|A0A0B4J1Z1_HUMAN Serine/arginine-rich-splicing factor 7 OS=Homo sapiens GN=SRSF7 PE=1 SV=1;tr|C9JAB2|C9JAB2_HUMAN Serine/arginine-rich-splicing factor 7 OS=Homo sapiens GN=SRSF7 PE=1 SV=1;sp|Q16629|SRSF7_HUMAN Serine/arginine-rich splicing fa	3	2	1	1	0	1	1	0	1	0	1	15.763	15.527	12.4	8.8	8.8	0	12.4	12.4	0	8.8	0	8.8	8838600	1	1	1	1	1	1	1	1	1	-1.19764	-6.94638	-1.19764	0	-1.19764	0	-1.19764	0	-1.19764	0
A0A0C4DFV9;Q01105;A0A087X027;P0DME0	Protein SET;Protein SETSIP	SET;SETSIP	tr|A0A0C4DFV9|A0A0C4DFV9_HUMAN Protein SET OS=Homo sapiens GN=SET PE=1 SV=1;sp|Q01105|SET_HUMAN Protein SET OS=Homo sapiens GN=SET PE=1 SV=3;tr|A0A087X027|A0A087X027_HUMAN Protein SETSIP OS=Homo sapiens GN=SETSIP PE=3 SV=1;sp|P0DME0|SETLP_HUMAN Protein SET	4	2	2	0	0	0	0	0	0	0	0	31.124	11.858	10.9	10.9	0	0	0	0	0	0	0	0	54091000	49423000	1	1	1	1	1	1	1	1	6.20083	-0.0391959	-1.4931	0	-1.4931	0	-1.4931	0	-1.4931	0
A0A0C4DH87;A0A0C4DGK3;G3V5X4;A0A0A0MRE3;Q8WXH0	Nesprin-2	SYNE2	tr|A0A0C4DH87|A0A0C4DH87_HUMAN Nesprin-2 OS=Homo sapiens GN=SYNE2 PE=1 SV=1;tr|A0A0C4DGK3|A0A0C4DGK3_HUMAN Nesprin-2 OS=Homo sapiens GN=SYNE2 PE=1 SV=1;tr|G3V5X4|G3V5X4_HUMAN Nesprin-2 OS=Homo sapiens GN=SYNE2 PE=1 SV=1;tr|A0A0A0MRE3|A0A0A0MRE3_HUMAN Nespr	5	1	1	0	0	0	0	0	0	0	0	75.702	6.5549	1.8	1.8	0	0	0	0	0	0	0	0	1	333870000	1	1	1	1	1	1	1	1	6.64447	8.52358	-1.87911	0	-1.87911	0	-1.87911	0	-1.87911	0
A0A0D9SFL3;B0QYK0;C9JGE3;Q01844;H7BY36	RNA-binding protein EWS	EWSR1	tr|A0A0D9SFL3|A0A0D9SFL3_HUMAN RNA-binding protein EWS OS=Homo sapiens GN=EWSR1 PE=1 SV=1;tr|B0QYK0|B0QYK0_HUMAN RNA-binding protein EWS OS=Homo sapiens GN=EWSR1 PE=1 SV=1;tr|C9JGE3|C9JGE3_HUMAN EWS RNA-binding protein variant 6 OS=Homo sapiens GN=EWSR1 PE	5	2	2	4	1	5	1	0	0	0	0	61.414	45.782	4.8	4.8	8.9	3.3	11.5	2.6	0	0	0	0	1	29361000	85868000	1	61829000	1	1	1	1	1	5.6795	7.46777	-1.78827	-7.93383	-1.78827	-7.79119	-1.78827	0	-1.78827	0
A0A0G2JIW1;P0DMV9;P0DMV8;V9GZ37	Heat shock 70 kDa protein 1B;Heat shock 70 kDa protein 1A	HSPA1B;HSPA1A	tr|A0A0G2JIW1|A0A0G2JIW1_HUMAN Heat shock 70 kDa protein 1B OS=Homo sapiens GN=HSPA1B PE=1 SV=1;sp|P0DMV9|HS71B_HUMAN Heat shock 70 kDa protein 1B OS=Homo sapiens GN=HSPA1B PE=1 SV=1;sp|P0DMV8|HS71A_HUMAN Heat shock 70 kDa protein 1A OS=Homo sapiens GN=HSP	4	2	1	1	2	5	6	2	6	2	3	70.108	65.546	4.2	2.5	2.3	4.8	10.9	12.6	4.4	12.8	3.7	6.9	13039000	1	1	31876000	18924000	24432000	16996000	58605000	1	9964400	-1.84577	-7.11524	5.6577	7.50346	5.54219	0.110946	5.38458	7.23035	5.92217	0.769484
A0A0G2JN06;P01859;A0A0G2JPD4;A0A075B6N8;A0A0A0MS08;A0A087X1C7;A0A0G2JNK4;A0A087X010;A0A087WV47;A0A087X079;A0A087WYE1;A0A087WYC5;A0A087WXL8;A0A087WVW2;P01861;P01857;P01860	Ig gamma-2 chain C region;Ig gamma-4 chain C region;Ig gamma-1 chain C region;Ig gamma-3 chain C region	IGHG2;IGHG3;IGHG1;IGHG4	tr|A0A0G2JN06|A0A0G2JN06_HUMAN Ig gamma-2 chain C region (Fragment) OS=Homo sapiens GN=IGHG2 PE=1 SV=2;sp|P01859|IGHG2_HUMAN Ig gamma-2 chain C region OS=Homo sapiens GN=IGHG2 PE=1 SV=2;tr|A0A0G2JPD4|A0A0G2JPD4_HUMAN Ig gamma-4 chain C region (Fragment) OS	17	1	1	1	1	1	1	2	1	1	1	35.9	36.176	2.8	2.8	2.8	2.8	2.8	2.8	6.1	2.8	2.8	2.8	1	1	1	1	1	1	627070000	1	1	1	-1.55509	0	-1.55509	0	-1.55509	0	7.24222	8.79732	-1.55509	0
A8MUA9;A8MU27;Q6EEV6;P61956;P55854	Small ubiquitin-related modifier 4;Small ubiquitin-related modifier 2;Small ubiquitin-related modifier 3	SUMO3;SUMO4;SUMO2	tr|A8MUA9|A8MUA9_HUMAN SMT3 suppressor of mif two 3 homolog 3 (Yeast), isoform CRA_d OS=Homo sapiens GN=SUMO3 PE=1 SV=1;tr|A8MU27|A8MU27_HUMAN Small ubiquitin-related modifier 3 OS=Homo sapiens GN=SUMO3 PE=1 SV=1;sp|Q6EEV6|SUMO4_HUMAN Small ubiquitin-relat	5	1	1	0	0	0	0	0	0	0	0	15.317	16.858	8.9	8.9	0	0	0	0	0	0	0	0	1	23542000	1	1	1	1	1	1	1	1	6.18667	7.37184	-1.18517	0	-1.18517	0	-1.18517	0	-1.18517	0
A8MUD9;P18124	60S ribosomal protein L7	RPL7	tr|A8MUD9|A8MUD9_HUMAN 60S ribosomal protein L7 OS=Homo sapiens GN=RPL7 PE=1 SV=1;sp|P18124|RL7_HUMAN 60S ribosomal protein L7 OS=Homo sapiens GN=RPL7 PE=1 SV=1	4	1	1	2	2	3	3	0	1	0	1	24.433	32.057	5.3	5.3	14.4	14.4	20.2	20.2	0	5.3	0	5.3	1	1	8609100	10285000	10908000	9420600	1	1	1	1	-1.38798	0	5.62423	0.0772465	5.5861	-0.0636666	-1.38798	0	-1.38798	0
B2R4S9;U3KQK0;Q99880;Q99879;Q99877;Q93079;Q8N257;Q5QNW6;Q16778;P62807;P58876;P57053;P33778;P23527;P06899;O60814;Q96A08	Histone H2B;Histone H2B type 1-L;Histone H2B type 1-M;Histone H2B type 1-N;Histone H2B type 1-H;Histone H2B type 3-B;Histone H2B type 2-F;Histone H2B type 2-E;Histone H2B type 1-C/E/F/G/I;Histone H2B type 1-D;Histone H2B type F-S;Histone H2B type 1-B;Histone H2B type 1-O;Histone H2B type 1-J;Histone H2B type 1-K;Histone H2B type 1-A	HIST1H2BI;HIST1H2BN;HIST1H2BL;HIST1H2BM;HIST1H2BH;HIST3H2BB;HIST2H2BF;HIST2H2BE;HIST1H2BC;HIST1H2BD;H2BFS;HIST1H2BB;HIST1H2BO;HIST1H2BJ;HIST1H2BK;HIST1H2BA	tr|B2R4S9|B2R4S9_HUMAN Histone H2B OS=Homo sapiens GN=HIST1H2BE PE=2 SV=1;tr|U3KQK0|U3KQK0_HUMAN Histone H2B OS=Homo sapiens GN=HIST1H2BN PE=1 SV=1;sp|Q99880|H2B1L_HUMAN Histone H2B type 1-L OS=Homo sapiens GN=HIST1H2BL PE=1 SV=3;sp|Q99879|H2B1M_HUMAN Hist	17	0	0	1	0	1	1	1	0	0	0	13.906	13.339	0	0	11.9	0	11.9	11.9	8.7	0	0	0	1	1	1	1	1	7878700	1	1	1	1	-1.1432	0	-1.1432	0	5.75325	6.89645	-1.1432	0	-1.1432	0
B4DUA7;Q9NX70	Mediator of RNA polymerase II transcription subunit 29	IXL;MED29	tr|B4DUA7|B4DUA7_HUMAN Intersex-like (Drosophila) OS=Homo sapiens GN=IXL PE=1 SV=1;sp|Q9NX70|MED29_HUMAN Mediator of RNA polymerase II transcription subunit 29 OS=Homo sapiens GN=MED29 PE=1 SV=1	2	1	2	0	1	0	1	0	0	0	0	23.472	13.321	7.2	7.2	0	7.2	0	5.4	0	0	0	0	1	8620800	1	1	1	1	1	1	1	1	5.565	6.93555	-1.37055	0	-1.37055	0	-1.37055	0	-1.37055	0
B5MD45;Q6UXI7	Vitrin	VIT	tr|B5MD45|B5MD45_HUMAN Vitrin OS=Homo sapiens GN=VIT PE=1 SV=1;sp|Q6UXI7|VITRN_HUMAN Vitrin OS=Homo sapiens GN=VIT PE=2 SV=1	2	0	0	0	0	0	0	0	1	0	1	68.696	7.7334	0	0	0	0	0	0	0	1.3	0	1.3	1	1	1	1	1	1	1	1	1	1217900000	-1.83693	0	-1.83693	0	-1.83693	0	-1.83693	0	-1.83693	-9.08561
B7Z645;O60506	Heterogeneous nuclear ribonucleoprotein Q	SYNCRIP	tr|B7Z645|B7Z645_HUMAN Heterogeneous nuclear ribonucleoprotein Q OS=Homo sapiens GN=SYNCRIP PE=1 SV=1;sp|O60506|HNRPQ_HUMAN Heterogeneous nuclear ribonucleoprotein Q OS=Homo sapiens GN=SYNCRIP PE=1 SV=2	2	0	0	0	0	1	1	0	0	0	0	52.046	6.4001	0	0	0	0	2.8	2.8	0	0	0	0	1	1	1	1	1	857710	1	1	1	1	-1.71639	0	-1.71639	0	4.21695	5.93334	-1.71639	0	-1.71639	0
B8ZZ54;P61604;B8ZZL8	10 kDa heat shock protein, mitochondrial	HSPE1	tr|B8ZZ54|B8ZZ54_HUMAN 10 kDa heat shock protein, mitochondrial OS=Homo sapiens GN=HSPE1 PE=1 SV=1;sp|P61604|CH10_HUMAN 10 kDa heat shock protein, mitochondrial OS=Homo sapiens GN=HSPE1 PE=1 SV=2;tr|B8ZZL8|B8ZZL8_HUMAN 10 kDa heat shock protein, mitochondr	3	2	2	0	0	1	1	0	0	0	0	5.1899	11.345	46.8	46.8	0	0	21.3	21.3	0	0	0	0	1	49523000	1	1	1	1	1	1	1	1	6.97965	7.69481	-0.715159	0	-0.715159	0	-0.715159	0	-0.715159	0
B8ZZQ6;B8ZZA1;B8ZZW7;H7C2N1;P06454	Prothymosin alpha;Prothymosin alpha, N-terminally processed;Thymosin alpha-1	PTMA	tr|B8ZZQ6|B8ZZQ6_HUMAN Prothymosin alpha OS=Homo sapiens GN=PTMA PE=1 SV=1;tr|B8ZZA1|B8ZZA1_HUMAN Prothymosin alpha OS=Homo sapiens GN=PTMA PE=1 SV=1;tr|B8ZZW7|B8ZZW7_HUMAN Prothymosin alpha OS=Homo sapiens GN=PTMA PE=1 SV=1;tr|H7C2N1|H7C2N1_HUMAN Prothymo	5	1	0	1	1	0	0	1	0	0	1	11.758	8.5244	9.3	0	9.3	9.3	0	0	9.3	0	0	9.3	1	1	1	1	1	1	1	1	1	300740	-1.07033	0	-1.07033	0	-1.07033	0	-1.07033	0	-1.07033	-5.47819
C9J0E4;P01040	Cystatin-A;Cystatin-A, N-terminally processed	CSTA	tr|C9J0E4|C9J0E4_HUMAN Cystatin-A OS=Homo sapiens GN=CSTA PE=1 SV=1;sp|P01040|CYTA_HUMAN Cystatin-A OS=Homo sapiens GN=CSTA PE=1 SV=1	2	0	0	0	0	0	0	0	0	1	1	7.0861	24.547	0	0	0	0	0	0	0	0	22.2	22.2	1	1	1	1	1	1	1	1	1	4322100	-0.850407	0	-0.850407	0	-0.850407	0	-0.850407	0	-0.850407	-6.63569
C9J5V9;P67809;A0A087X1S2;H0Y449;Q9Y2T7;P16989	Nuclease-sensitive element-binding protein 1;Y-box-binding protein 2;Y-box-binding protein 3	YBX1;YBX2;YBX3	tr|C9J5V9|C9J5V9_HUMAN Nuclease-sensitive element-binding protein 1 (Fragment) OS=Homo sapiens GN=YBX1 PE=1 SV=1;sp|P67809|YBOX1_HUMAN Nuclease-sensitive element-binding protein 1 OS=Homo sapiens GN=YBX1 PE=1 SV=3;tr|A0A087X1S2|A0A087X1S2_HUMAN Nuclease-se	6	2	1	1	0	0	0	0	0	0	0	23.598	22.809	10.6	3.7	3.7	0	0	0	0	0	0	0	1	1	1778500	1	1	1	1	1	1	1	-1.37288	0	-1.37288	-6.25005	-1.37288	0	-1.37288	0	-1.37288	0
C9JH18;I1E4Y6;Q6Y7W6	PERQ amino acid-rich with GYF domain-containing protein 2	GIGYF2	tr|C9JH18|C9JH18_HUMAN PERQ amino acid-rich with GYF domain-containing protein 2 (Fragment) OS=Homo sapiens GN=GIGYF2 PE=1 SV=1;tr|I1E4Y6|I1E4Y6_HUMAN PERQ amino acid-rich with GYF domain-containing protein 2 OS=Homo sapiens GN=GIGYF2 PE=1 SV=1;sp|Q6Y7W6|P	3	0	0	0	0	0	0	0	1	0	1	16.78	6.2336	0	0	0	0	0	0	0	6	0	6	1	1	1	1	1	1	1	1	1	19125000	-1.22479	0	-1.22479	0	-1.22479	0	-1.22479	0	-1.22479	-7.2816
D6R904;A0A087WWU8;Q5HYB6;D6RFM2;Q5VU61		TPM3;DKFZp686J1372	tr|D6R904|D6R904_HUMAN Tropomyosin alpha-3 chain OS=Homo sapiens GN=TPM3 PE=1 SV=1;tr|A0A087WWU8|A0A087WWU8_HUMAN Tropomyosin alpha-3 chain OS=Homo sapiens GN=TPM3 PE=1 SV=1;tr|Q5HYB6|Q5HYB6_HUMAN Epididymis luminal protein 189 OS=Homo sapiens GN=DKFZp686J	5	2	1	0	0	0	0	0	0	0	0	11.017	11.251	27.4	14.7	0	0	0	0	0	0	0	0	1	6673800	1	1	1	1	1	1	1	1	5.78231	6.82437	-1.04206	0	-1.04206	0	-1.04206	0	-1.04206	0
D6R974;D6R956;P09936;D6RE83	Ubiquitin carboxyl-terminal hydrolase;Ubiquitin carboxyl-terminal hydrolase isozyme L1	UCHL1	tr|D6R974|D6R974_HUMAN Ubiquitin carboxyl-terminal hydrolase OS=Homo sapiens GN=UCHL1 PE=1 SV=1;tr|D6R956|D6R956_HUMAN Ubiquitin carboxyl-terminal hydrolase OS=Homo sapiens GN=UCHL1 PE=1 SV=1;sp|P09936|UCHL1_HUMAN Ubiquitin carboxyl-terminal hydrolase isoz	4	2	2	0	0	0	0	0	0	0	0	17.361	28.197	25.6	25.6	0	0	0	0	0	0	0	0	56702000	34355000	1	1	1	1	1	1	1	1	6.29642	-0.217608	-1.23957	0	-1.23957	0	-1.23957	0	-1.23957	0
D6RBD7;C9J1V9;O43324	Eukaryotic translation elongation factor 1 epsilon-1	EEF1E1;EEF1E1-BLOC1S5	tr|D6RBD7|D6RBD7_HUMAN Eukaryotic translation elongation factor 1 epsilon-1 OS=Homo sapiens GN=EEF1E1 PE=4 SV=1;tr|C9J1V9|C9J1V9_HUMAN HCG2043275 OS=Homo sapiens GN=EEF1E1-BLOC1S5 PE=4 SV=2;sp|O43324|MCA3_HUMAN Eukaryotic translation elongation factor 1 ep	3	0	0	0	1	0	0	0	0	0	0	16.686	10.552	0	0	0	7.3	0	0	0	0	0	0	1	1	1	1590200	1	1	1	1	1	1	-1.22235	0	4.9791	6.20145	-1.22235	0	-1.22235	0	-1.22235	0
E5RFH6;E5RFU2;P34913	Bifunctional epoxide hydrolase 2;Cytosolic epoxide hydrolase 2;Lipid-phosphate phosphatase	EPHX2	tr|E5RFH6|E5RFH6_HUMAN Bifunctional epoxide hydrolase 2 OS=Homo sapiens GN=EPHX2 PE=1 SV=1;tr|E5RFU2|E5RFU2_HUMAN Bifunctional epoxide hydrolase 2 OS=Homo sapiens GN=EPHX2 PE=1 SV=1;sp|P34913|HYES_HUMAN Bifunctional epoxide hydrolase 2 OS=Homo sapiens GN=E	3	0	0	0	0	1	1	0	0	0	0	42.102	18.037	0	0	0	0	2.2	2.2	0	0	0	0	1	1	1	1	1	1312200000	1	1	1	1	-1.6243	0	-1.6243	0	7.4937	9.118	-1.6243	0	-1.6243	0
E5RJD0		GM2A	tr|E5RJD0|E5RJD0_HUMAN Ganglioside GM2 activator (Fragment) OS=Homo sapiens GN=GM2A PE=1 SV=1	1	0	0	0	0	0	0	0	1	0	0	16.065	11.835	0	0	0	0	0	0	0	5.5	0	0	1	1	1	1	1	1	1	11683000	1	1	-1.20588	0	-1.20588	0	-1.20588	0	-1.20588	0	5.86167	7.06755
E7EPB3;P50914	60S ribosomal protein L14	RPL14	tr|E7EPB3|E7EPB3_HUMAN 60S ribosomal protein L14 OS=Homo sapiens GN=RPL14 PE=1 SV=1;sp|P50914|RL14_HUMAN 60S ribosomal protein L14 OS=Homo sapiens GN=RPL14 PE=1 SV=4	2	0	0	0	0	2	1	0	1	0	0	14.558	11.565	0	0	0	0	18.5	9.7	0	8.9	0	0	1	1	1	1	3257700	1	1	1	1	1	-1.1631	0	-1.1631	0	-1.1631	-6.51291	-1.1631	0	-1.1631	0
E7ETZ0;H0Y7A7;P62158;F8WBR5;M0QZ52;G3V479;G3V361;Q96HY3;E7EMB3	Calmodulin	CALM1;CALM2;CALM3	tr|E7ETZ0|E7ETZ0_HUMAN Calmodulin OS=Homo sapiens GN=CALM1 PE=1 SV=1;tr|H0Y7A7|H0Y7A7_HUMAN Calmodulin (Fragment) OS=Homo sapiens GN=CALM2 PE=1 SV=1;sp|P62158|CALM_HUMAN Calmodulin OS=Homo sapiens GN=CALM1 PE=1 SV=2;tr|F8WBR5|F8WBR5_HUMAN Calmodulin OS=Hom	9	0	0	0	0	1	0	1	1	1	2	16.966	11.409	0	0	0	0	8.7	0	8.7	8.7	8.7	19.3	1	1	1	1	1	1	1	1	1	6458700	-1.22958	0	-1.22958	0	-1.22958	0	-1.22958	0	-1.22958	-6.81015
E7EX17;P23588;F8VP89;F8VX11;F8W0K0;F8VSC7	Eukaryotic translation initiation factor 4B	EIF4B	tr|E7EX17|E7EX17_HUMAN Eukaryotic translation initiation factor 4B OS=Homo sapiens GN=EIF4B PE=1 SV=1;sp|P23588|IF4B_HUMAN Eukaryotic translation initiation factor 4B OS=Homo sapiens GN=EIF4B PE=1 SV=2;tr|F8VP89|F8VP89_HUMAN Eukaryotic translation initiati	11	8	8	11	11	12	11	4	4	4	2	69.697	259.23	14.8	14.8	17.4	19.3	23.9	21.8	6.3	6.3	6.3	3.6	406060000	474700000	97825000	109790000	67330000	61252000	385350000	22543000	134610000	52877000	6.83321	0.067829	6.19735	0.0501129	5.94391	-0.0410883	6.74264	0.456778	5.5098	-0.370255
E7EX29;P63104;E5RGE1;E5RIR4;E9PD24;E7EVZ2;B7Z2E6;H0YB80;E7ESK7;B0AZS6;P27348;Q04917;P31946;P61981;P31947	14-3-3 protein zeta/delta;14-3-3 protein theta;14-3-3 protein eta;14-3-3 protein beta/alpha;14-3-3 protein beta/alpha, N-terminally processed;14-3-3 protein gamma;14-3-3 protein gamma, N-terminally processed;14-3-3 protein sigma	YWHAZ;YWHAQ;YWHAH;YWHAB;YWHAG;SFN	tr|E7EX29|E7EX29_HUMAN 14-3-3 protein zeta/delta (Fragment) OS=Homo sapiens GN=YWHAZ PE=1 SV=1;sp|P63104|1433Z_HUMAN 14-3-3 protein zeta/delta OS=Homo sapiens GN=YWHAZ PE=1 SV=1;tr|E5RGE1|E5RGE1_HUMAN 14-3-3 protein zeta/delta (Fragment) OS=Homo sapiens GN	15	0	1	0	0	0	0	0	1	0	1	28.036	11.027	0	4.1	0	0	0	0	0	3.7	0	3.7	1	1	1	1	1	1	1	1	1	1853800	-1.44772	0	-1.44772	0	-1.44772	0	-1.44772	0	-1.44772	-6.26806
E7EX53;E7EQV9;P61313;E7ENU7	Ribosomal protein L15;60S ribosomal protein L15	RPL15	tr|E7EX53|E7EX53_HUMAN Ribosomal protein L15 (Fragment) OS=Homo sapiens GN=RPL15 PE=1 SV=1;tr|E7EQV9|E7EQV9_HUMAN Ribosomal protein L15 (Fragment) OS=Homo sapiens GN=RPL15 PE=1 SV=1;sp|P61313|RL15_HUMAN 60S ribosomal protein L15 OS=Homo sapiens GN=RPL15 PE	4	1	1	2	2	2	2	0	1	0	0	15.722	10.9	6.8	6.8	18.8	18.8	18.8	18.8	0	6.8	0	0	1	1	1	1	1	4021200	1	1	1	1	-1.19651	0	-1.19651	0	5.40785	6.60436	-1.19651	0	-1.19651	0
E9PCY7;G8JLB6;P55795;P31943;E5RGH4;E7EQJ0;D6RAM1;H0YAQ2;E5RGV0;D6R9T0;D6RFM3;D6RIT2;D6RIU0;D6RDU3;D6RJ04;D6RIH9;H0YBG7;H0YBD7;D6RBM0;H0YB39;P52597	Heterogeneous nuclear ribonucleoprotein H2;Heterogeneous nuclear ribonucleoprotein H;Heterogeneous nuclear ribonucleoprotein H, N-terminally processed;Heterogeneous nuclear ribonucleoprotein F;Heterogeneous nuclear ribonucleoprotein F, N-terminally processed	HNRNPH1;HNRNPH2;HNRNPF	tr|E9PCY7|E9PCY7_HUMAN Heterogeneous nuclear ribonucleoprotein H OS=Homo sapiens GN=HNRNPH1 PE=1 SV=1;tr|G8JLB6|G8JLB6_HUMAN Heterogeneous nuclear ribonucleoprotein H OS=Homo sapiens GN=HNRNPH1 PE=1 SV=1;sp|P55795|HNRH2_HUMAN Heterogeneous nuclear ribonucl	21	0	0	0	0	2	1	0	0	0	0	47.087	11.243	0	0	0	0	6.1	3.7	0	0	0	0	1	1	1	1	1	684510	1	1	1	1	-1.6729	0	-1.6729	0	4.16248	5.83538	-1.6729	0	-1.6729	0
E9PJT3;E9PJ04;H0YCG1;A0A087WZZ5;E9PPJ0;Q13435	Splicing factor 3B subunit 2	SF3B2	tr|E9PJT3|E9PJT3_HUMAN Splicing factor 3B subunit 2 (Fragment) OS=Homo sapiens GN=SF3B2 PE=1 SV=1;tr|E9PJ04|E9PJ04_HUMAN Splicing factor 3B subunit 2 (Fragment) OS=Homo sapiens GN=SF3B2 PE=1 SV=6;tr|H0YCG1|H0YCG1_HUMAN Splicing factor 3B subunit 2 (Fragmen	6	0	0	0	0	3	3	0	0	0	0	29.134	22.491	0	0	0	0	15.4	15.4	0	0	0	0	1	1	1	1	1	2794500	1	1	1	1	-1.4644	0	-1.4644	0	4.9819	6.4463	-1.4644	0	-1.4644	0
E9PK09;E9PQN2;E9PKI6;E9PK91;Q9NYF8;E9PJA7	Bcl-2-associated transcription factor 1	BCLAF1	tr|E9PK09|E9PK09_HUMAN Bcl-2-associated transcription factor 1 (Fragment) OS=Homo sapiens GN=BCLAF1 PE=1 SV=6;tr|E9PQN2|E9PQN2_HUMAN Bcl-2-associated transcription factor 1 OS=Homo sapiens GN=BCLAF1 PE=1 SV=1;tr|E9PKI6|E9PKI6_HUMAN Bcl-2-associated transcr	7	1	1	3	3	4	2	0	0	0	0	83.134	33.528	2.2	2.2	6.1	6.1	6.6	2.9	0	0	0	0	1	1	22956000	11351000	1	1	1	1	1	1	-1.91978	0	5.13526	-0.305862	-1.91978	0	-1.91978	0	-1.91978	0
E9PKE3;P11142;E9PI65;E9PLF4;E9PN89;P54652;E9PQQ4;E9PQK7;E9PK54;E9PNE6	Heat shock cognate 71 kDa protein;Heat shock-related 70 kDa protein 2	HSPA8;HSPA2	tr|E9PKE3|E9PKE3_HUMAN Heat shock cognate 71 kDa protein OS=Homo sapiens GN=HSPA8 PE=1 SV=1;sp|P11142|HSP7C_HUMAN Heat shock cognate 71 kDa protein OS=Homo sapiens GN=HSPA8 PE=1 SV=1;tr|E9PI65|E9PI65_HUMAN Heat shock cognate 71 kDa protein (Fragment) OS=Ho	13	0	0	0	0	3	3	0	1	0	1	68.805	22.914	0	0	0	0	7	7	2.1	6.5	2.1	4	1	1	1	1	6793000	7585000	1	1	1	1	-1.83762	0	-1.83762	0	5.04234	0.047894	-1.83762	0	-1.83762	0
E9PP50;E9PK25;P23528;E9PLJ3;E9PS23;E9PQB7;G3V1A4;Q9Y281	Cofilin-1;Cofilin-2	CFL1;CFL2	tr|E9PP50|E9PP50_HUMAN Cofilin-1 (Fragment) OS=Homo sapiens GN=CFL1 PE=1 SV=6;tr|E9PK25|E9PK25_HUMAN Cofilin-1 OS=Homo sapiens GN=CFL1 PE=1 SV=1;sp|P23528|COF1_HUMAN Cofilin-1 OS=Homo sapiens GN=CFL1 PE=1 SV=3;tr|E9PLJ3|E9PLJ3_HUMAN Cofilin-1 (Fragment) OS	8	2	2	1	0	0	0	0	0	0	0	17.777	10.614	14.5	14.5	7.5	0	0	0	0	0	0	0	1	23485000	1	1	1	1	1	1	1	1	6.12093	7.37079	-1.24986	0	-1.24986	0	-1.24986	0	-1.24986	0
E9PS50;J3KMX5;P62277	40S ribosomal protein S13	RPS13	tr|E9PS50|E9PS50_HUMAN 40S ribosomal protein S13 (Fragment) OS=Homo sapiens GN=RPS13 PE=1 SV=1;tr|J3KMX5|J3KMX5_HUMAN 40S ribosomal protein S13 OS=Homo sapiens GN=RPS13 PE=1 SV=1;sp|P62277|RS13_HUMAN 40S ribosomal protein S13 OS=Homo sapiens GN=RPS13 PE=1	3	1	1	0	0	3	2	0	1	0	0	12.459	16.915	9.5	9.5	0	0	19.8	9.5	0	8.6	0	0	1	1	1	1	3158900	2783700	1	1	1	1	-1.09548	0	-1.09548	0	5.34914	-0.0549134	-1.09548	0	-1.09548	0
F8VS58;F8VQY6;F8VRK7;G3V210;F8VZS0;F8VU65;F8VWS0;Q8NHW5;P05388;F8VWV4;F8VPE8;F8VW21	60S acidic ribosomal protein P0-like;60S acidic ribosomal protein P0	RPLP0;RPLP0P6	tr|F8VS58|F8VS58_HUMAN 60S acidic ribosomal protein P0 (Fragment) OS=Homo sapiens GN=RPLP0 PE=1 SV=1;tr|F8VQY6|F8VQY6_HUMAN 60S acidic ribosomal protein P0 OS=Homo sapiens GN=RPLP0 PE=1 SV=1;tr|F8VRK7|F8VRK7_HUMAN 60S acidic ribosomal protein P0 OS=Homo sa	12	1	1	0	1	2	2	0	1	1	0	13.828	11.769	8.3	8.3	0	9.1	17.4	17.4	0	8.3	8.3	0	1	1	1	1	4649100	4292200	1	1	1	1	-1.14076	0	-1.14076	0	5.49192	-0.0346889	-1.14076	0	-1.14076	0
F8VUA6;H0YHA7;J3QQ67;Q07020;G3V203;F8VYV2	60S ribosomal protein L18	RPL18	tr|F8VUA6|F8VUA6_HUMAN 60S ribosomal protein L18 (Fragment) OS=Homo sapiens GN=RPL18 PE=1 SV=1;tr|H0YHA7|H0YHA7_HUMAN 60S ribosomal protein L18 (Fragment) OS=Homo sapiens GN=RPL18 PE=1 SV=1;tr|J3QQ67|J3QQ67_HUMAN 60S ribosomal protein L18 (Fragment) OS=Hom	7	3	3	3	2	4	4	3	4	1	3	14.529	35.684	26.2	26.2	29.2	19.2	36.9	36.9	28.5	36.2	8.5	26.2	17491000	19949000	8192300	13325000	12137000	14827000	35545000	28020000	1	5362900	6.13769	0.0571065	5.96243	0.211261	6.00882	0.0869419	6.38854	7.55078	6.28523	0.718068
F8W6I7;P09651;F8VTQ5;F8W646;H0YH80	Heterogeneous nuclear ribonucleoprotein A1;Heterogeneous nuclear ribonucleoprotein A1, N-terminally processed	HNRNPA1	tr|F8W6I7|F8W6I7_HUMAN Heterogeneous nuclear ribonucleoprotein A1 OS=Homo sapiens GN=HNRNPA1 PE=1 SV=2;sp|P09651|ROA1_HUMAN Heterogeneous nuclear ribonucleoprotein A1 OS=Homo sapiens GN=HNRNPA1 PE=1 SV=5;tr|F8VTQ5|F8VTQ5_HUMAN Heterogeneous nuclear ribonuc	5	1	1	1	1	2	2	0	0	0	0	33.155	12.544	5.2	5.2	5.2	5.2	8.8	8.8	0	0	0	0	38001000	39061000	18404000	1	8017200	16800000	1	1	1	1	6.07119	0.0119483	-1.52055	-7.26491	5.70476	0.321287	-1.52055	0	-1.52055	0
F8W6P5;P68871	Hemoglobin subunit beta;LVV-hemorphin-7;Spinorphin	HBB	tr|F8W6P5|F8W6P5_HUMAN Hemoglobin subunit beta (Fragment) OS=Homo sapiens GN=HBB PE=1 SV=1;sp|P68871|HBB_HUMAN Hemoglobin subunit beta OS=Homo sapiens GN=HBB PE=1 SV=2	13	0	0	0	0	0	0	0	0	0	3	9.67	30.14	0	0	0	0	0	0	0	0	0	35.6	1	1	1	1	1	1	1	1	1	34176000	-0.985426	0	-0.985426	0	-0.985426	0	-0.985426	0	-0.985426	-7.53372
F8WE04;P04792	Heat shock protein beta-1	HSPB1	tr|F8WE04|F8WE04_HUMAN Heat shock protein beta-1 OS=Homo sapiens GN=HSPB1 PE=1 SV=1;sp|P04792|HSPB1_HUMAN Heat shock protein beta-1 OS=Homo sapiens GN=HSPB1 PE=1 SV=2	2	0	0	0	0	0	0	0	0	0	1	20.406	7.5393	0	0	0	0	0	0	0	0	0	8.6	1	1	1	1	1	1	1	1	1	3457500	-1.30976	0	-1.30976	0	-1.30976	0	-1.30976	0	-1.30976	-6.53876
F8WE65;C9J5S7;P62937;P0DN26;A0A0H2UH34;A0A0B4J2A2;A0A075B767;A0A075B759;Q9Y536;F5H284	Peptidyl-prolyl cis-trans isomerase;Peptidyl-prolyl cis-trans isomerase A;Peptidyl-prolyl cis-trans isomerase A, N-terminally processed;Peptidyl-prolyl cis-trans isomerase A-like 4A/B/C;Peptidyl-prolyl cis-trans isomerase A-like 4D	PPIA;PPIAL4C;PPIAL4E;PPIAL4A;PPIAL4D	tr|F8WE65|F8WE65_HUMAN Peptidyl-prolyl cis-trans isomerase OS=Homo sapiens GN=PPIA PE=1 SV=1;tr|C9J5S7|C9J5S7_HUMAN Peptidyl-prolyl cis-trans isomerase OS=Homo sapiens GN=PPIA PE=1 SV=1;sp|P62937|PPIA_HUMAN Peptidyl-prolyl cis-trans isomerase A OS=Homo sap	10	0	0	0	0	1	0	1	1	0	1	13.022	12.05	0	0	0	0	11.7	0	7.5	7.5	0	7.5	1	1	1	1	1	1	1	1	1	4404700	-1.11468	0	-1.11468	0	-1.11468	0	-1.11468	0	-1.11468	-6.64392
G3V213;F8VZG5;F8W1A4;P54819	Adenylate kinase 2, mitochondrial;Adenylate kinase 2, mitochondrial;Adenylate kinase 2, mitochondrial, N-terminally processed	AK2	tr|G3V213|G3V213_HUMAN Adenylate kinase 2, isoform CRA_a OS=Homo sapiens GN=AK2 PE=1 SV=1;tr|F8VZG5|F8VZG5_HUMAN Adenylate kinase 2, mitochondrial OS=Homo sapiens GN=AK2 PE=1 SV=1;tr|F8W1A4|F8W1A4_HUMAN Adenylate kinase 2, mitochondrial OS=Homo sapiens GN=	4	1	1	0	1	0	0	0	0	0	0	14.324	6.1058	12.8	12.8	0	12.8	0	0	0	0	0	0	1	1	1	4416100	1	1	1	1	1	1	-1.15606	0	5.48897	6.64504	-1.15606	0	-1.15606	0	-1.15606	0
G3V279;P84090	Enhancer of rudimentary homolog	ERH	tr|G3V279|G3V279_HUMAN Enhancer of rudimentary homolog OS=Homo sapiens GN=ERH PE=1 SV=1;sp|P84090|ERH_HUMAN Enhancer of rudimentary homolog OS=Homo sapiens GN=ERH PE=1 SV=1	2	3	3	2	2	3	2	1	1	2	1	8.2033	323.31	22.5	22.5	22.5	22.5	46.5	22.5	22.5	15.5	22.5	15.5	44534000	23236000	68367000	30735000	12996000	9584900	1	1	819540000	1	6.45217	-0.28253	6.57364	-0.347213	6.0676	-0.132222	-0.913989	-8.91357	-0.913989	0
G3V461;G3V4N7;P12277	Creatine kinase B-type	CKB	tr|G3V461|G3V461_HUMAN Creatine kinase B-type (Fragment) OS=Homo sapiens GN=CKB PE=1 SV=1;tr|G3V4N7|G3V4N7_HUMAN Creatine kinase B-type (Fragment) OS=Homo sapiens GN=CKB PE=1 SV=1;sp|P12277|KCRB_HUMAN Creatine kinase B-type OS=Homo sapiens GN=CKB PE=1 SV=1	3	0	0	0	0	0	0	0	1	0	0	14.221	6.1046	0	0	0	0	0	0	0	8.6	0	0	1	1	1	1	1	1	1	9570200	1	1	-1.15293	0	-1.15293	0	-1.15293	0	-1.15293	0	5.82799	6.98092
G3V4M8;G3V5X6;G3V3K6;G3V251;B4DSU6;G3V555;G3V575;G3V576;G3V4W0;B4DY08;B2R5W2;G3V4C1;G3V2Q1;P07910	Heterogeneous nuclear ribonucleoproteins C1/C2	HNRNPC	tr|G3V4M8|G3V4M8_HUMAN Heterogeneous nuclear ribonucleoproteins C1/C2 (Fragment) OS=Homo sapiens GN=HNRNPC PE=1 SV=1;tr|G3V5X6|G3V5X6_HUMAN Heterogeneous nuclear ribonucleoproteins C1/C2 (Fragment) OS=Homo sapiens GN=HNRNPC PE=1 SV=1;tr|G3V3K6|G3V3K6_HUMAN	14	0	0	0	0	0	0	0	1	0	0	7.2803	6.6021	0	0	0	0	0	0	0	16.7	0	0	1	1	1	1	1	1	1	1831100	1	1	-0.862149	0	-0.862149	0	-0.862149	0	-0.862149	0	5.40056	6.26271
H0Y5H9;Q5K684;P48594;P29508	Serpin B4;Serpin B3	SERPINB4;SERPINB3	tr|H0Y5H9|H0Y5H9_HUMAN Serpin B4 (Fragment) OS=Homo sapiens GN=SERPINB4 PE=1 SV=1;tr|Q5K684|Q5K684_HUMAN SCCA1/SCCA2 fusion protein OS=Homo sapiens GN=SERPINB3 PE=1 SV=1;sp|P48594|SPB4_HUMAN Serpin B4 OS=Homo sapiens GN=SERPINB4 PE=1 SV=2;sp|P29508|SPB3_HU	4	0	0	0	0	0	0	0	0	0	1	42.388	6.1299	0	0	0	0	0	0	0	0	0	2.4	1	1	1	1	1	1	1	1	1	1865600	-1.62724	0	-1.62724	0	-1.62724	0	-1.62724	0	-1.62724	-6.27082
H0YC10;H0YAS7;H0YAS6;H0YB75;A0A087WTT1;E7EQV3;E7ERJ7;Q9H361;P11940	Polyadenylate-binding protein;Polyadenylate-binding protein 3;Polyadenylate-binding protein 1	PABPC1;PABPC3	tr|H0YC10|H0YC10_HUMAN Polyadenylate-binding protein 1 (Fragment) OS=Homo sapiens GN=PABPC1 PE=1 SV=1;tr|H0YAS7|H0YAS7_HUMAN Polyadenylate-binding protein 1 (Fragment) OS=Homo sapiens GN=PABPC1 PE=1 SV=1;tr|H0YAS6|H0YAS6_HUMAN Polyadenylate-binding protein	9	1	1	1	0	1	1	0	0	0	0	4.2618	6.4516	38.1	38.1	38.1	0	38.1	38.1	0	0	0	0	1	1	1	1	1	880340	1	1	1	1	-0.629593	0	-0.629593	0	5.31506	5.94465	-0.629593	0	-0.629593	0
H0YEN5;E9PQD7;P15880	40S ribosomal protein S2	RPS2	tr|H0YEN5|H0YEN5_HUMAN 40S ribosomal protein S2 (Fragment) OS=Homo sapiens GN=RPS2 PE=1 SV=1;tr|E9PQD7|E9PQD7_HUMAN 40S ribosomal protein S2 OS=Homo sapiens GN=RPS2 PE=1 SV=1;sp|P15880|RS2_HUMAN 40S ribosomal protein S2 OS=Homo sapiens GN=RPS2 PE=1 SV=2	3	1	1	0	0	1	1	0	0	0	0	21.154	9.0753	5.6	5.6	0	0	5.6	5.6	0	0	0	0	1	1	1	1	1706000	1	1	1	1	1	-1.32539	0	-1.32539	0	-1.32539	-6.23198	-1.32539	0	-1.32539	0
H0YH81;P06576;F8W079	ATP synthase subunit beta;ATP synthase subunit beta, mitochondrial	ATP5B	tr|H0YH81|H0YH81_HUMAN ATP synthase subunit beta (Fragment) OS=Homo sapiens GN=ATP5B PE=1 SV=1;sp|P06576|ATPB_HUMAN ATP synthase subunit beta, mitochondrial OS=Homo sapiens GN=ATP5B PE=1 SV=3;tr|F8W079|F8W079_HUMAN ATP synthase subunit beta, mitochondrial	5	0	0	1	2	4	3	0	1	0	1	38.138	43.884	0	0	4.4	7.7	16.9	11.3	0	2.8	0	2.8	1	1	1	1	4666200	1	1	1	1	1	-1.58136	0	-1.58136	0	-1.58136	-6.66896	-1.58136	0	-1.58136	0
H0YMI6;H0YMA1;H0YMZ1;H0YL69;P25789;H0YKS0;H0YLS6;H0YLC2;H0YKT8;H0YN18	Proteasome subunit alpha type;Proteasome subunit alpha type-4;Proteasome subunit beta type	PSMA4	tr|H0YMI6|H0YMI6_HUMAN Proteasome subunit alpha type (Fragment) OS=Homo sapiens GN=PSMA4 PE=1 SV=1;tr|H0YMA1|H0YMA1_HUMAN Proteasome subunit alpha type (Fragment) OS=Homo sapiens GN=PSMA4 PE=1 SV=1;tr|H0YMZ1|H0YMZ1_HUMAN Proteasome subunit alpha type (Frag	10	0	0	0	0	2	2	0	0	0	0	20.526	14.72	0	0	0	0	13.7	13.7	0	0	0	0	1	1	1	1	1	2231700	1	1	1	1	-1.3123	0	-1.3123	0	5.03633	6.34864	-1.3123	0	-1.3123	0
H0YMM1;H0YKS4;H0YMD0;H0YMU9;H0YN42;P07355;H0YKV8;H0YKL9;H0YKZ7;H0YLV6;H0YMT9;H0YKX9;H0YMW4;H0YM50;A6NMY6	Annexin;Annexin A2;Putative annexin A2-like protein	ANXA2;ANXA2P2	tr|H0YMM1|H0YMM1_HUMAN Annexin (Fragment) OS=Homo sapiens GN=ANXA2 PE=1 SV=1;tr|H0YKS4|H0YKS4_HUMAN Annexin (Fragment) OS=Homo sapiens GN=ANXA2 PE=1 SV=1;tr|H0YMD0|H0YMD0_HUMAN Annexin (Fragment) OS=Homo sapiens GN=ANXA2 PE=1 SV=1;tr|H0YMU9|H0YMU9_HUMAN An	24	0	0	0	0	0	0	0	1	0	3	16.458	19.741	0	0	0	0	0	0	0	6.7	0	19.5	1	1	1	1	1	1	1	1	1	6158900	-1.21638	0	-1.21638	0	-1.21638	0	-1.21638	0	-1.21638	-6.7895
H3BLZ8;Q92841	Probable ATP-dependent RNA helicase DDX17	DDX17	tr|H3BLZ8|H3BLZ8_HUMAN Probable ATP-dependent RNA helicase DDX17 OS=Homo sapiens GN=DDX17 PE=1 SV=1;sp|Q92841|DDX17_HUMAN Probable ATP-dependent RNA helicase DDX17 OS=Homo sapiens GN=DDX17 PE=1 SV=2	2	0	0	0	0	1	1	0	1	0	0	80.439	6.3911	0	0	0	0	1.6	1.6	0	1.6	0	0	1	1	1	1	1	1	1	484540	1	1	-1.90547	0	-1.90547	0	-1.90547	0	-1.90547	0	3.77986	5.68533
H3BPE7;P35637	RNA-binding protein FUS	FUS	tr|H3BPE7|H3BPE7_HUMAN RNA-binding protein FUS OS=Homo sapiens GN=FUS PE=1 SV=1;sp|P35637|FUS_HUMAN RNA-binding protein FUS OS=Homo sapiens GN=FUS PE=1 SV=1	2	0	0	2	0	2	0	0	0	0	0	53.496	13.324	0	0	7.8	0	7.8	0	0	0	0	0	1	1	10866000	1	20777000	1	1	1	1	1	-1.72832	0	-1.72832	-7.03607	-1.72832	-7.31758	-1.72832	0	-1.72832	0
H3BQ52;H3BTD3;H3BMD8;A6NMQ3;Q5T5H1;P56211;O43768	cAMP-regulated phosphoprotein 19;Alpha-endosulfine	ARPP19;ENSA	tr|H3BQ52|H3BQ52_HUMAN cAMP-regulated phosphoprotein 19 OS=Homo sapiens GN=ARPP19 PE=1 SV=1;tr|H3BTD3|H3BTD3_HUMAN cAMP-regulated phosphoprotein 19 (Fragment) OS=Homo sapiens GN=ARPP19 PE=1 SV=1;tr|H3BMD8|H3BMD8_HUMAN cAMP-regulated phosphoprotein 19 OS=Ho	7	0	0	1	1	0	1	0	0	0	0	7.6866	6.0509	0	0	15.5	15.5	0	15.5	0	0	0	0	1	1	1	1	1	2987400	1	1	1	1	-0.885734	0	-0.885734	0	5.58956	6.47529	-0.885734	0	-0.885734	0
H3BT25;H3BUW1;H3BTJ2;H3BQ34;B4DNK4;H3BTN5;P14618;H3BU13	Pyruvate kinase;Pyruvate kinase PKM	PKM	tr|H3BT25|H3BT25_HUMAN Pyruvate kinase PKM (Fragment) OS=Homo sapiens GN=PKM PE=1 SV=1;tr|H3BUW1|H3BUW1_HUMAN Pyruvate kinase PKM (Fragment) OS=Homo sapiens GN=PKM PE=1 SV=1;tr|H3BTJ2|H3BTJ2_HUMAN Pyruvate kinase PKM (Fragment) OS=Homo sapiens GN=PKM PE=1	8	0	0	0	0	2	2	0	0	0	0	16.427	11.542	0	0	0	0	15.2	15.2	0	0	0	0	1	1	1	1	1	6997300	1	1	1	1	-1.21556	0	-1.21556	0	5.62937	6.84493	-1.21556	0	-1.21556	0
H7BY16;P19338	Nucleolin	NCL	tr|H7BY16|H7BY16_HUMAN Nucleolin (Fragment) OS=Homo sapiens GN=NCL PE=1 SV=6;sp|P19338|NUCL_HUMAN Nucleolin OS=Homo sapiens GN=NCL PE=1 SV=3	2	1	1	1	2	3	2	1	0	0	0	32.389	38.985	4.1	4.1	4.1	8.8	14.5	9.8	4.1	0	0	0	1	1	1	1	3857000	3032300	1	1	1	1	-1.5104	0	-1.5104	0	4.97137	-0.104477	-1.5104	0	-1.5104	0
J3KQA9;Q5JR59	Microtubule-associated tumor suppressor candidate 2	MTUS2	tr|J3KQA9|J3KQA9_HUMAN Microtubule-associated tumor suppressor candidate 2 OS=Homo sapiens GN=MTUS2 PE=1 SV=1;sp|Q5JR59|MTUS2_HUMAN Microtubule-associated tumor suppressor candidate 2 OS=Homo sapiens GN=MTUS2 PE=1 SV=3	2	1	1	1	1	1	1	0	0	0	0	151.17	9.8994	0.9	0.9	0.9	0.9	0.9	0.9	0	0	0	0	1	1	1	1	1	650510000	1	1	1	1	-2.17947	0	-2.17947	0	6.63379	8.81325	-2.17947	0	-2.17947	0
J3KSP2;J3KT73;J3QL01;P63173	60S ribosomal protein L38	RPL38	tr|J3KSP2|J3KSP2_HUMAN 60S ribosomal protein L38 (Fragment) OS=Homo sapiens GN=RPL38 PE=1 SV=1;tr|J3KT73|J3KT73_HUMAN 60S ribosomal protein L38 OS=Homo sapiens GN=RPL38 PE=1 SV=1;tr|J3QL01|J3QL01_HUMAN 60S ribosomal protein L38 OS=Homo sapiens GN=RPL38 PE=	4	0	0	0	0	1	1	0	0	0	0	2.559	13.177	0	0	0	0	61.9	61.9	0	0	0	0	1	1	1	1	1	6890900	1	1	1	1	-0.40807	0	-0.40807	0	6.43021	6.83828	-0.40807	0	-0.40807	0
J3KTL2;Q07955;J3KSR8	Serine/arginine-rich splicing factor 1	SRSF1	tr|J3KTL2|J3KTL2_HUMAN Serine/arginine-rich-splicing factor 1 OS=Homo sapiens GN=SRSF1 PE=1 SV=1;sp|Q07955|SRSF1_HUMAN Serine/arginine-rich splicing factor 1 OS=Homo sapiens GN=SRSF1 PE=1 SV=2;tr|J3KSR8|J3KSR8_HUMAN Serine/arginine-rich-splicing factor 1 (	3	1	0	2	1	1	0	0	0	0	0	28.329	11.105	4.7	0	8.3	3.6	4.7	0	0	0	0	0	1	1	7175800	1	1	1	1	1	1	1	-1.45223	0	-1.45223	-6.85587	-1.45223	0	-1.45223	0	-1.45223	0
J3QLE5;A8MT02;P63162;P14678;Q92611	Small nuclear ribonucleoprotein-associated protein N;Small nuclear ribonucleoprotein-associated proteins B and B;ER degradation-enhancing alpha-mannosidase-like protein 1	SNRPN;SNRPB;EDEM1	tr|J3QLE5|J3QLE5_HUMAN Small nuclear ribonucleoprotein-associated protein N (Fragment) OS=Homo sapiens GN=SNRPN PE=4 SV=1;tr|A8MT02|A8MT02_HUMAN Small nuclear ribonucleoprotein-associated proteins B and B OS=Homo sapiens GN=SNRPB PE=1 SV=3;sp|P63162|RSMN_	5	1	1	0	0	1	1	0	0	0	0	17.546	8.4425	4.7	4.7	0	0	4.7	4.7	0	0	0	0	1	1	1	1	1	934360	1	1	1	1	-1.24418	0	-1.24418	0	4.72634	5.97051	-1.24418	0	-1.24418	0
J3QSB4;P26373	60S ribosomal protein L13	RPL13	tr|J3QSB4|J3QSB4_HUMAN 60S ribosomal protein L13 (Fragment) OS=Homo sapiens GN=RPL13 PE=1 SV=1;sp|P26373|RL13_HUMAN 60S ribosomal protein L13 OS=Homo sapiens GN=RPL13 PE=1 SV=4	2	0	0	0	0	1	1	1	1	1	0	14.692	86.534	0	0	0	0	8.7	8.7	8.7	8.7	8.7	0	1	1	1	1	1	1	1	1	1519800	1	-1.16708	0	-1.16708	0	-1.16708	0	-1.16708	-6.18179	-1.16708	0
K7EM20;P62258	14-3-3 protein epsilon	YWHAE	tr|K7EM20|K7EM20_HUMAN 14-3-3 protein epsilon (Fragment) OS=Homo sapiens GN=YWHAE PE=1 SV=1;sp|P62258|1433E_HUMAN 14-3-3 protein epsilon OS=Homo sapiens GN=YWHAE PE=1 SV=1	2	0	0	0	0	0	0	0	1	0	1	12.869	6.1614	0	8.7	0	0	0	0	0	9.6	0	9.6	1	1	1	1	1	1	1	1	1	1732000	-1.10954	0	-1.10954	0	-1.10954	0	-1.10954	0	-1.10954	-6.23855
M0QXS5;P14866;M0QYT0	Heterogeneous nuclear ribonucleoprotein L	HNRNPL	tr|M0QXS5|M0QXS5_HUMAN Heterogeneous nuclear ribonucleoprotein L (Fragment) OS=Homo sapiens GN=HNRNPL PE=1 SV=1;sp|P14866|HNRPL_HUMAN Heterogeneous nuclear ribonucleoprotein L OS=Homo sapiens GN=HNRNPL PE=1 SV=2;tr|M0QYT0|M0QYT0_HUMAN Uncharacterized prote	4	1	1	2	3	4	3	0	1	0	1	58.362	32.905	2.1	2.1	4.3	4.3	8.3	6.4	0	1.9	0	1.9	1	1	1	1	9195900	4563200	1	1	1	1	-1.76613	0	-1.76613	0	4.89314	-0.304325	-1.76613	0	-1.76613	0
M0R1N2;M0QY62;E7ETH6	Zinc finger protein 587B	ZNF587B	tr|M0R1N2|M0R1N2_HUMAN Zinc finger protein 587B (Fragment) OS=Homo sapiens GN=ZNF587B PE=1 SV=6;tr|M0QY62|M0QY62_HUMAN Zinc finger protein 587B OS=Homo sapiens GN=ZNF587B PE=1 SV=1;sp|E7ETH6|Z587B_HUMAN Zinc finger protein 587B OS=Homo sapiens GN=ZNF587B P	3	0	0	1	1	1	1	1	1	0	1	49.11	6.8283	0	0	3.7	3.7	3.7	3.7	3.7	3.7	0	3.7	1	1	1	1	1	3963900000	1	1	1	1	-1.69117	0	-1.69117	0	7.90695	9.59812	-1.69117	0	-1.69117	0
M0R1V7;J3QS39;J3QTR3;F5H6Q2;F5GYU3;F5H2Z3;F5H265;B4DV12;F5H388;F5H747;F5GXK7;J3QKN0;Q5PY61;Q96C32;P62987;P62979;P0CG47;P0CG48;J3QSA3;F5GZ39;M0R1M6;M0R2S1;J3QLP7;J3QRK5	Ubiquitin-60S ribosomal protein L40;Ubiquitin;60S ribosomal protein L40;Ubiquitin-40S ribosomal protein S27a;Ubiquitin;40S ribosomal protein S27a;Polyubiquitin-B;Ubiquitin;Polyubiquitin-C;Ubiquitin	UBA52;UBB;RPS27A;UBC;UBBP4	tr|M0R1V7|M0R1V7_HUMAN Ubiquitin-60S ribosomal protein L40 (Fragment) OS=Homo sapiens GN=UBA52 PE=1 SV=1;tr|J3QS39|J3QS39_HUMAN Polyubiquitin-B (Fragment) OS=Homo sapiens GN=UBB PE=1 SV=1;tr|J3QTR3|J3QTR3_HUMAN Ubiquitin-40S ribosomal protein S27a (Fragmen	24	1	1	1	1	1	1	2	2	1	2	7.1321	28.193	25.4	25.4	25.4	25.4	25.4	25.4	39.7	39.7	25.4	39.7	1	1	1	1	1	1	17150000	19332000	1	6353400	-0.853217	0	-0.853217	0	-0.853217	0	6.38105	7.23426	6.43306	0.483271
O14737;K7ESJ4;K7EQA1	Programmed cell death protein 5	PDCD5	sp|O14737|PDCD5_HUMAN Programmed cell death protein 5 OS=Homo sapiens GN=PDCD5 PE=1 SV=3;tr|K7ESJ4|K7ESJ4_HUMAN Programmed cell death protein 5 OS=Homo sapiens GN=PDCD5 PE=1 SV=1;tr|K7EQA1|K7EQA1_HUMAN Programmed cell death protein 5 OS=Homo sapiens GN=PDC	5	3	2	1	0	0	0	0	0	0	0	14.285	21.031	27.2	16.8	8	0	0	0	0	0	0	0	49357000	45922000	1	1	1	1	1	1	1	1	6.50714	-0.031328	-1.15488	0	-1.15488	0	-1.15488	0	-1.15488	0
O14744	Protein arginine N-methyltransferase 5;Protein arginine N-methyltransferase 5, N-terminally processed	PRMT5	sp|O14744|ANM5_HUMAN Protein arginine N-methyltransferase 5 OS=Homo sapiens GN=PRMT5 PE=1 SV=4	14	5	4	11	10	14	12	6	16	8	13	72.683	323.31	8.5	5.8	21.5	17.1	27.6	23.2	10.7	30.1	14.8	23.2	83261000	70195000	365900000	367300000	315220000	299590000	172290000	543650000	354850000	147750000	5.98487	-0.0741354	6.70359	0.00165852	6.61509	-0.0220865	6.37483	-0.313785	6.87389	0.565792
O43143	Pre-mRNA-splicing factor ATP-dependent RNA helicase DHX15	DHX15	sp|O43143|DHX15_HUMAN Pre-mRNA-splicing factor ATP-dependent RNA helicase DHX15 OS=Homo sapiens GN=DHX15 PE=1 SV=2	1	0	0	0	0	1	1	0	0	0	0	90.932	17.017	0	0	0	0	1.5	1.5	0	0	0	0	1	1	1	1	1	1	1	1	1	1	-1.95872	0	-1.95872	0	-1.95872	0	-1.95872	0	-1.95872	0
O43920	NADH dehydrogenase [ubiquinone] iron-sulfur protein 5	NDUFS5	sp|O43920|NDUS5_HUMAN NADH dehydrogenase [ubiquinone] iron-sulfur protein 5 OS=Homo sapiens GN=NDUFS5 PE=1 SV=3	1	0	0	0	0	0	1	0	1	0	0	12.517	10.719	0	0	0	0	0	11.3	0	9.4	0	0	1	1	1	1	1	1	1	4602500	1	1	-1.0975	0	-1.0975	0	-1.0975	0	-1.0975	0	5.56549	6.66299
O75223;A0A0B4J1Y4;M0QZK8;B8ZZK2	Gamma-glutamylcyclotransferase	GGCT	sp|O75223|GGCT_HUMAN Gamma-glutamylcyclotransferase OS=Homo sapiens GN=GGCT PE=1 SV=1;tr|A0A0B4J1Y4|A0A0B4J1Y4_HUMAN Gamma-glutamylcyclotransferase OS=Homo sapiens GN=GGCT PE=1 SV=1;tr|M0QZK8|M0QZK8_HUMAN Uncharacterized protein OS=Homo sapiens PE=4 SV=1;t	4	0	0	0	0	0	0	0	1	0	2	21.007	14.396	0	0	0	0	0	0	0	5.3	0	11.2	1	1	1	1	1	1	1	1	1	4431400	-1.32236	0	-1.32236	0	-1.32236	0	-1.32236	0	-1.32236	-6.64654
O75533	Splicing factor 3B subunit 1	SF3B1	sp|O75533|SF3B1_HUMAN Splicing factor 3B subunit 1 OS=Homo sapiens GN=SF3B1 PE=1 SV=3	1	2	1	2	1	3	2	0	1	0	1	145.83	18.018	2.5	1.4	2.5	1.1	3.1	1.8	0	0.7	0	1.1	1	1	1	1	4471400	1	1	1	1	1	-2.16385	0	-2.16385	0	-2.16385	-6.65044	-2.16385	0	-2.16385	0
O75688;B8ZZF0;C9JIR6	Protein phosphatase 1B	PPM1B	sp|O75688|PPM1B_HUMAN Protein phosphatase 1B OS=Homo sapiens GN=PPM1B PE=1 SV=1;tr|B8ZZF0|B8ZZF0_HUMAN Protein phosphatase 1B (Fragment) OS=Homo sapiens GN=PPM1B PE=1 SV=2;tr|C9JIR6|C9JIR6_HUMAN Protein phosphatase 1B (Fragment) OS=Homo sapiens GN=PPM1B PE	7	4	3	9	11	12	10	6	7	4	7	52.642	187.4	11.1	6.5	26.3	30.7	30.1	23.2	15.2	16.7	11.5	16.7	35332000	19035000	76942000	151560000	63316000	106440000	84421000	142370000	54458000	15698000	5.55822	-0.268615	6.45925	0.294421	6.30577	0.225591	6.20512	0.190389	6.43209	0.957574
P00995	Pancreatic secretory trypsin inhibitor	SPINK1	sp|P00995|ISK1_HUMAN Serine protease inhibitor Kazal-type 1 OS=Homo sapiens GN=SPINK1 PE=1 SV=2	1	0	0	0	0	0	0	0	1	0	1	8.5067	6.0148	0	0	0	0	0	0	0	11.4	0	11.4	1	1	1	1	1	1	1	1	1	5924600	-0.929761	0	-0.929761	0	-0.929761	0	-0.929761	0	-0.929761	-6.77266
P01876;A0A0G2JMB2;P01877	Ig alpha-1 chain C region;Ig alpha-2 chain C region	IGHA1;IGHA2	sp|P01876|IGHA1_HUMAN Ig alpha-1 chain C region OS=Homo sapiens GN=IGHA1 PE=1 SV=2;tr|A0A0G2JMB2|A0A0G2JMB2_HUMAN Ig alpha-2 chain C region (Fragment) OS=Homo sapiens GN=IGHA2 PE=1 SV=1;sp|P01877|IGHA2_HUMAN Ig alpha-2 chain C region OS=Homo sapiens GN=IGH	3	0	0	0	0	0	0	0	0	0	2	37.654	11.051	0	0	0	0	0	0	0	0	0	7.4	1	1	1	1	1	1	1	1	1	8260900	-1.57581	0	-1.57581	0	-1.57581	0	-1.57581	0	-1.57581	-6.91703
P04259	Keratin, type II cytoskeletal 6B	KRT6B	sp|P04259|K2C6B_HUMAN Keratin, type II cytoskeletal 6B OS=Homo sapiens GN=KRT6B PE=1 SV=5	3	0	1	0	0	1	6	0	5	0	11	60.066	213.32	1.8	4.8	1.8	5.3	14.4	26.2	5	18.6	1.6	37.1	1	1	1	1	1959700	8764000	1	5631800	1	80117000	-1.77863	0	-1.77863	0	5.16407	0.650513	-1.77863	0	4.97202	-1.15308
P04264;CON__P04264	Keratin, type II cytoskeletal 1	KRT1	sp|P04264|K2C1_HUMAN Keratin, type II cytoskeletal 1 OS=Homo sapiens GN=KRT1 PE=1 SV=6;	19	8	5	14	23	43	43	10	30	8	60	66.038	323.31	14	8.9	25.8	33.5	41.6	41.6	13.8	38	13.7	56.8	22985000	9098200	67701000	290990000	1949200000	2810900000	62690000	773620000	57929000	3947400000	5.13916	-0.402489	6.64408	0.633283	7.62905	0.158989	5.9774	0.0343022	7.06873	-0.707783
P04406;E7EUT5	Glyceraldehyde-3-phosphate dehydrogenase	GAPDH	sp|P04406|G3P_HUMAN Glyceraldehyde-3-phosphate dehydrogenase OS=Homo sapiens GN=GAPDH PE=1 SV=3;tr|E7EUT5|E7EUT5_HUMAN Glyceraldehyde-3-phosphate dehydrogenase OS=Homo sapiens GN=GAPDH PE=1 SV=1	3	3	3	2	1	1	1	0	6	1	8	36.053	78.297	14	14	6.9	2.4	4.5	4.5	0	21.5	2.4	26.9	60077000	253210000	7560700	1	1	1	1	60426000	1	21658000	6.84654	0.624773	-1.55694	-6.87856	-1.55694	0	-1.55694	0	6.22428	0.445605
P05089	Arginase-1	ARG1	sp|P05089|ARGI1_HUMAN Arginase-1 OS=Homo sapiens GN=ARG1 PE=1 SV=2	1	0	0	0	0	0	0	0	0	0	1	34.735	7.5866	0	0	0	0	0	0	0	0	0	3.4	1	1	1	1	1	1	1	1	1	2406500	-1.54077	0	-1.54077	0	-1.54077	0	-1.54077	0	-1.54077	-6.38139
P05109	Protein S100-A8;Protein S100-A8, N-terminally processed	S100A8	sp|P05109|S10A8_HUMAN Protein S100-A8 OS=Homo sapiens GN=S100A8 PE=1 SV=1	1	0	0	0	0	0	0	0	2	0	2	10.834	179.52	0	0	0	0	0	0	0	23.7	0	23.7	1	1	1	1	1	1	1	71941000	1	38319000	-1.03479	0	-1.03479	0	-1.03479	0	-1.03479	0	6.82219	0.273562
P05387	60S acidic ribosomal protein P2	RPLP2	sp|P05387|RLA2_HUMAN 60S acidic ribosomal protein P2 OS=Homo sapiens GN=RPLP2 PE=1 SV=1	2	3	2	0	1	0	0	0	1	0	0	11.665	26.361	36.5	20	0	10.4	0	0	0	10.4	0	0	73631000	51761000	1	1	1	1	1	1	1	1	6.64712	-0.153058	-1.06688	0	-1.06688	0	-1.06688	0	-1.06688	0
P06702	Protein S100-A9	S100A9	sp|P06702|S10A9_HUMAN Protein S100-A9 OS=Homo sapiens GN=S100A9 PE=1 SV=1	1	0	0	0	0	0	0	0	1	0	2	13.242	23.482	0	0	0	0	0	0	0	11.4	0	28.1	1	1	1	1	1	1	1	1	1	16005000	-1.12195	0	-1.12195	0	-1.12195	0	-1.12195	0	-1.12195	-7.20426
P06733	Alpha-enolase	ENO1	sp|P06733|ENOA_HUMAN Alpha-enolase OS=Homo sapiens GN=ENO1 PE=1 SV=2	6	0	0	0	0	0	0	0	2	0	1	47.168	16.635	0	0	0	0	0	0	0	4.8	0	2.5	1	1	1	1	1	1	1	1	1	1174600	-1.67365	0	-1.67365	0	-1.67365	0	-1.67365	0	-1.67365	-6.06989
P07195	L-lactate dehydrogenase B chain	LDHB	sp|P07195|LDHB_HUMAN L-lactate dehydrogenase B chain OS=Homo sapiens GN=LDHB PE=1 SV=2	1	1	1	0	0	0	0	0	3	0	1	36.638	16.491	2.7	2.7	0	0	0	0	0	9.3	0	2.7	1	1	1	1	1	1	1	20245000	1	1	-1.56393	0	-1.56393	0	-1.56393	0	-1.56393	0	5.74239	7.30632
P07919;A0A096LP55	Cytochrome b-c1 complex subunit 6, mitochondrial;Cytochrome b-c1 complex subunit 6	UQCRH;UQCRHL	sp|P07919|QCR6_HUMAN Cytochrome b-c1 complex subunit 6, mitochondrial OS=Homo sapiens GN=UQCRH PE=1 SV=2;tr|A0A096LP55|A0A096LP55_HUMAN Cytochrome b-c1 complex subunit 6 OS=Homo sapiens GN=UQCRHL PE=3 SV=1	2	1	3	0	3	0	3	0	1	0	0	10.739	42.58	23.1	57.1	0	44	0	52.7	0	9.9	0	0	1	41866000	1	57894000	1	13551000	1	1	1	1	6.5909	7.62186	6.73167	7.76263	6.10101	7.13197	-1.03096	0	-1.03096	0
P09874	Poly [ADP-ribose] polymerase 1	PARP1	sp|P09874|PARP1_HUMAN Poly [ADP-ribose] polymerase 1 OS=Homo sapiens GN=PARP1 PE=1 SV=4	1	0	0	0	0	1	1	1	0	1	0	113.08	11.072	0	0	0	0	1.5	1.5	1.1	0	1.1	0	1	1	1	1	1	1661100	1	1	1	1	-2.05339	0	-2.05339	0	4.16701	6.2204	-2.05339	0	-2.05339	0
P11021	78 kDa glucose-regulated protein	HSPA5	sp|P11021|GRP78_HUMAN 78 kDa glucose-regulated protein OS=Homo sapiens GN=HSPA5 PE=1 SV=2	1	4	4	1	2	2	2	0	3	0	2	72.332	57.452	8	8	1.8	4.4	4.4	4.4	0	6.9	0	4.4	59423000	72960000	1	1	1	26434000	1	1	1	1	6.00375	0.0891303	-1.85933	0	5.56283	7.42216	-1.85933	0	-1.85933	0
P12273	Prolactin-inducible protein	PIP	sp|P12273|PIP_HUMAN Prolactin-inducible protein OS=Homo sapiens GN=PIP PE=1 SV=1	1	0	0	2	2	0	0	0	0	0	2	16.572	28.174	0	0	21.2	21.2	0	0	0	0	0	15.1	1	1	1	1	1	1	1	1	1	16340000	-1.21937	0	-1.21937	0	-1.21937	0	-1.21937	0	-1.21937	-7.21325
P14625;Q96GW1	Endoplasmin	HSP90B1	sp|P14625|ENPL_HUMAN Endoplasmin OS=Homo sapiens GN=HSP90B1 PE=1 SV=1;tr|Q96GW1|Q96GW1_HUMAN Endoplasmin OS=Homo sapiens GN=HSP90B1 PE=1 SV=1	2	2	2	0	0	0	0	0	0	0	0	92.468	12.284	3.7	3.7	0	0	0	0	0	0	0	0	8101000	13315000	1	1	1	1	1	1	1	1	5.15835	0.215803	-1.96599	0	-1.96599	0	-1.96599	0	-1.96599	0
P14854	Cytochrome c oxidase subunit 6B1	COX6B1	sp|P14854|CX6B1_HUMAN Cytochrome c oxidase subunit 6B1 OS=Homo sapiens GN=COX6B1 PE=1 SV=2	1	0	0	0	0	0	0	0	2	0	0	10.192	11.631	0	0	0	0	0	0	0	26.7	0	0	1	1	1	1	1	1	1	15826000	1	1	-1.00826	0	-1.00826	0	-1.00826	0	-1.00826	0	6.19111	7.19937
P14923	Junction plakoglobin	JUP	sp|P14923|PLAK_HUMAN Junction plakoglobin OS=Homo sapiens GN=JUP PE=1 SV=3	5	0	0	0	0	3	3	0	0	0	2	81.744	31.372	0	0	0	0	5.6	5.6	0	0	0	3.1	1	1	1	1	2081500	4840400	1	1	1	1	-1.91246	0	-1.91246	0	4.77243	0.366505	-1.91246	0	-1.91246	0
P15924	Desmoplakin	DSP	sp|P15924|DESP_HUMAN Desmoplakin OS=Homo sapiens GN=DSP PE=1 SV=3	1	0	0	0	0	1	2	0	1	0	3	331.77	35.263	0	0	0	0	0.3	0.7	0	0.3	0	0.9	1	1	1	1	1	1	1	1	1	9621600	-2.52084	0	-2.52084	0	-2.52084	0	-2.52084	0	-2.52084	-6.98325
P17066;P48741	Heat shock 70 kDa protein 6;Putative heat shock 70 kDa protein 7	HSPA6;HSPA7	sp|P17066|HSP76_HUMAN Heat shock 70 kDa protein 6 OS=Homo sapiens GN=HSPA6 PE=1 SV=2;sp|P48741|HSP77_HUMAN Putative heat shock 70 kDa protein 7 OS=Homo sapiens GN=HSPA7 PE=5 SV=2	2	0	0	0	0	0	0	1	1	1	1	71.027	12.388	2.5	2.5	0	2.5	6.8	6.8	3.7	10.3	3.7	6.2	1	1	1	1	1	1	1	1	1	2599500	-1.85142	0	-1.85142	0	-1.85142	0	-1.85142	0	-1.85142	-6.41489
P19474	E3 ubiquitin-protein ligase TRIM21	TRIM21	sp|P19474|RO52_HUMAN E3 ubiquitin-protein ligase TRIM21 OS=Homo sapiens GN=TRIM21 PE=1 SV=1	1	0	0	0	0	2	2	0	2	0	1	54.169	18.777	0	0	0	0	5.5	5.5	0	3.8	0	1.9	1	1	1	1	3865900	5147700	1	1	1	1	-1.73375	0	-1.73375	0	4.97786	0.124363	-1.73375	0	-1.73375	0
P22492;P16403;Q02539;P10412;P16402	Histone H1t;Histone H1.2;Histone H1.1;Histone H1.4;Histone H1.3	HIST1H1T;HIST1H1C;HIST1H1A;HIST1H1E;HIST1H1D	sp|P22492|H1T_HUMAN Histone H1t OS=Homo sapiens GN=HIST1H1T PE=2 SV=4;sp|P16403|H12_HUMAN Histone H1.2 OS=Homo sapiens GN=HIST1H1C PE=1 SV=2;sp|Q02539|H11_HUMAN Histone H1.1 OS=Homo sapiens GN=HIST1H1A PE=1 SV=3;sp|P10412|H14_HUMAN Histone H1.4 OS=Homo sap	5	2	1	2	1	1	1	0	0	0	1	22.019	12.87	7.2	5.3	7.2	7.2	5.3	7.2	0	0	0	5.3	82766000	1	14709000	1	1	1	1	1	1	1	-1.3428	-7.91785	-1.3428	-7.16758	-1.3428	0	-1.3428	0	-1.3428	0
P23246	Splicing factor, proline- and glutamine-rich	SFPQ	sp|P23246|SFPQ_HUMAN Splicing factor, proline- and glutamine-rich OS=Homo sapiens GN=SFPQ PE=1 SV=2	1	1	1	1	0	2	0	0	0	0	0	76.149	11.026	2.1	2.1	2.1	0	4.5	0	0	0	0	0	1	1	1	1	7827500	1	1	1	1	1	-1.88166	0	-1.88166	0	-1.88166	-6.89362	-1.88166	0	-1.88166	0
P24752;E9PRQ6	Acetyl-CoA acetyltransferase, mitochondrial	ACAT1	sp|P24752|THIL_HUMAN Acetyl-CoA acetyltransferase, mitochondrial OS=Homo sapiens GN=ACAT1 PE=1 SV=1;tr|E9PRQ6|E9PRQ6_HUMAN Acetyl-CoA acetyltransferase, mitochondrial OS=Homo sapiens GN=ACAT1 PE=1 SV=1	2	1	2	1	0	2	2	0	0	0	0	45.199	13.578	3	7	3	0	7	7	0	0	0	0	1	18338000	1	1	8310900	8544300	1	1	1	1	5.60822	7.26335	-1.65513	0	5.27655	0.0120284	-1.65513	0	-1.65513	0
P25311;C9JEV0	Zinc-alpha-2-glycoprotein	AZGP1	sp|P25311|ZA2G_HUMAN Zinc-alpha-2-glycoprotein OS=Homo sapiens GN=AZGP1 PE=1 SV=2;tr|C9JEV0|C9JEV0_HUMAN Zinc-alpha-2-glycoprotein OS=Homo sapiens GN=AZGP1 PE=1 SV=1	2	0	0	0	0	1	0	0	5	0	5	34.258	63.133	0	0	0	0	5.4	0	0	17.1	0	17.1	1	1	1	1	1	1	1	28564000	1	21552000	-1.53476	0	-1.53476	0	-1.53476	0	-1.53476	0	5.92106	0.122331
P25398	40S ribosomal protein S12	RPS12	sp|P25398|RS12_HUMAN 40S ribosomal protein S12 OS=Homo sapiens GN=RPS12 PE=1 SV=3	1	1	1	0	0	0	0	0	0	0	0	14.515	6.2306	6.8	6.8	0	0	0	0	0	0	0	0	1	13138000	1	1	1	1	1	1	1	1	5.95671	7.11853	-1.16182	0	-1.16182	0	-1.16182	0	-1.16182	0
P27797;K7EJB9	Calreticulin	CALR	sp|P27797|CALR_HUMAN Calreticulin OS=Homo sapiens GN=CALR PE=1 SV=1;tr|K7EJB9|K7EJB9_HUMAN Calreticulin (Fragment) OS=Homo sapiens GN=CALR PE=1 SV=1	2	1	0	0	0	0	0	0	1	0	1	48.141	12.778	3.1	0	0	0	0	0	0	2.9	0	2.9	1	1	1	1	1	1	1	1	1	1567500	-1.68252	0	-1.68252	0	-1.68252	0	-1.68252	0	-1.68252	-6.19521
P31151	Protein S100-A7	S100A7	sp|P31151|S10A7_HUMAN Protein S100-A7 OS=Homo sapiens GN=S100A7 PE=1 SV=4	1	0	0	0	0	0	0	0	1	0	0	11.471	13.295	0	0	0	0	0	0	0	10.9	0	0	1	1	1	1	1	1	1	1	1	1	-1.0596	0	-1.0596	0	-1.0596	0	-1.0596	0	-1.0596	0
P31944	Caspase-14;Caspase-14 subunit p17, mature form;Caspase-14 subunit p10, mature form;Caspase-14 subunit p20, intermediate form;Caspase-14 subunit p8, intermediate form	CASP14	sp|P31944|CASPE_HUMAN Caspase-14 OS=Homo sapiens GN=CASP14 PE=1 SV=2	1	0	0	0	0	0	0	0	2	0	4	27.679	23.678	0	0	0	0	0	0	0	8.7	0	19.4	1	1	1	1	1	1	1	8531100	1	16093000	-1.44215	0	-1.44215	0	-1.44215	0	-1.44215	0	5.48885	-0.275632
P35527;CON__P35527;K7EQQ3	Keratin, type I cytoskeletal 9	KRT9	sp|P35527|K1C9_HUMAN Keratin, type I cytoskeletal 9 OS=Homo sapiens GN=KRT9 PE=1 SV=3;;tr|K7EQQ3|K7EQQ3_HUMAN Keratin, type I cytoskeletal 9 OS=Homo sapiens GN=KRT9 PE=1 SV=1	3	1	0	6	14	19	22	6	16	6	35	62.064	323.31	3.7	0	15.6	27.9	39.8	45.3	10.1	25.7	12.2	52.6	1	1	28481000	155380000	313930000	1051200000	19017000	266680000	85903000	1043500000	-1.79284	0	6.39856	0.73684	7.22885	0.524853	5.4863	-0.654866	6.63315	-0.592502
P36578;H3BU31;H3BTP7;H3BM89	60S ribosomal protein L4	RPL4	sp|P36578|RL4_HUMAN 60S ribosomal protein L4 OS=Homo sapiens GN=RPL4 PE=1 SV=5;tr|H3BU31|H3BU31_HUMAN 60S ribosomal protein L4 (Fragment) OS=Homo sapiens GN=RPL4 PE=1 SV=1;tr|H3BTP7|H3BTP7_HUMAN 60S ribosomal protein L4 (Fragment) OS=Homo sapiens GN=RPL4 P	4	2	3	3	3	5	5	3	1	2	1	47.697	49.807	5.2	8.9	7.7	7.7	17.6	17.6	7.7	2.6	4.7	2.6	13691000	14364000	14074000	13428000	9445600	9155600	66347000	1	32466000	1	5.47878	0.0208402	5.44952	-0.0204062	5.2832	-0.0135427	6.14333	0.310393	-1.67849	0
P38646	Stress-70 protein, mitochondrial	HSPA9	sp|P38646|GRP75_HUMAN Stress-70 protein, mitochondrial OS=Homo sapiens GN=HSPA9 PE=1 SV=2	1	2	2	0	2	0	1	0	1	0	1	73.68	37.536	3.4	3.4	0	3.4	0	1.8	0	1.6	0	1.6	1	13221000	1	4771100	1	1	1	1	1	1	5.25391	7.12126	4.81127	6.67862	-1.86735	0	-1.86735	0	-1.86735	0
P39019;M0R2L9;A0A075B6E2;M0QXK4;M0QYF7;M0R140	40S ribosomal protein S19	RPS19	sp|P39019|RS19_HUMAN 40S ribosomal protein S19 OS=Homo sapiens GN=RPS19 PE=1 SV=2;tr|M0R2L9|M0R2L9_HUMAN 40S ribosomal protein S19 (Fragment) OS=Homo sapiens GN=RPS19 PE=1 SV=1;tr|A0A075B6E2|A0A075B6E2_HUMAN 40S ribosomal protein S19 OS=Homo sapiens GN=RPS	6	2	2	1	1	0	0	0	0	0	0	16.06	10.859	13.1	13.1	6.2	6.2	0	0	0	0	0	0	1	1	1	2421000	1	1	1	1	1	1	-1.20575	0	5.17825	6.38399	-1.20575	0	-1.20575	0	-1.20575	0
P42704;C9JCA9;B8ZZ38;A0A0C4DG06	Leucine-rich PPR motif-containing protein, mitochondrial	LRPPRC	sp|P42704|LPPRC_HUMAN Leucine-rich PPR motif-containing protein, mitochondrial OS=Homo sapiens GN=LRPPRC PE=1 SV=3;tr|C9JCA9|C9JCA9_HUMAN Leucine-rich PPR motif-containing protein, mitochondrial (Fragment) OS=Homo sapiens GN=LRPPRC PE=1 SV=1;tr|B8ZZ38|B8ZZ	4	0	0	0	0	5	1	0	0	0	1	157.9	33.076	0	0	0	0	3.9	0.7	0	0	0	1.1	1	1	1	1	9520900	1	1	1	1	1	-2.19838	0	-2.19838	0	-2.19838	-6.97868	-2.19838	0	-2.19838	0
P47914	60S ribosomal protein L29	RPL29	sp|P47914|RL29_HUMAN 60S ribosomal protein L29 OS=Homo sapiens GN=RPL29 PE=1 SV=2	1	0	0	1	0	1	0	0	0	0	0	17.752	13.884	0	0	6.3	0	9.4	0	0	0	0	0	1	1	3444400	1	1	1	1	1	1	1	-1.24925	0	-1.24925	-6.53711	-1.24925	0	-1.24925	0	-1.24925	0
P47929	Galectin-7	LGALS7	sp|P47929|LEG7_HUMAN Galectin-7 OS=Homo sapiens GN=LGALS7 PE=1 SV=2	1	0	0	0	0	0	0	0	0	0	1	15.075	7.8771	0	0	0	0	0	0	0	0	0	5.9	1	1	1	1	1	1	1	1	1	3635500	-1.17826	0	-1.17826	0	-1.17826	0	-1.17826	0	-1.17826	-6.56056
P49411	Elongation factor Tu, mitochondrial	TUFM	sp|P49411|EFTU_HUMAN Elongation factor Tu, mitochondrial OS=Homo sapiens GN=TUFM PE=1 SV=2	2	0	0	0	0	3	2	1	3	0	1	49.541	36.317	0	0	0	0	7.5	4.4	2.7	6.9	0	2.2	1	1	1	1	1	1	1	14046000	1	1	-1.69496	0	-1.69496	0	-1.69496	0	-1.69496	0	5.45259	7.14755
P53999	Activated RNA polymerase II transcriptional coactivator p15	SUB1	sp|P53999|TCP4_HUMAN Activated RNA polymerase II transcriptional coactivator p15 OS=Homo sapiens GN=SUB1 PE=1 SV=3	1	1	1	1	0	1	1	1	1	1	1	14.395	6.1271	8.7	8.7	8.7	0	8.7	8.7	8.7	8.7	8.7	8.7	1	1	1	1	1	1	1	1	1	1499400	-1.15821	0	-1.15821	0	-1.15821	0	-1.15821	0	-1.15821	-6.17592
P59666;P59665	Neutrophil defensin 3;HP 3-56;Neutrophil defensin 2;Neutrophil defensin 1;HP 1-56;Neutrophil defensin 2	DEFA3;DEFA1	sp|P59666|DEF3_HUMAN Neutrophil defensin 3 OS=Homo sapiens GN=DEFA3 PE=1 SV=1;sp|P59665|DEF1_HUMAN Neutrophil defensin 1 OS=Homo sapiens GN=DEFA1 PE=1 SV=1	2	0	0	0	0	0	1	0	2	0	4	10.245	75.489	0	0	0	0	0	10.6	0	19.1	0	20.2	1	1	1	1	1	1	1	2996200	1	47314000	-1.01051	0	-1.01051	0	-1.01051	0	-1.01051	0	5.46606	-1.19842
P60174;U3KQF3;U3KPZ0	Triosephosphate isomerase	TPI1	sp|P60174|TPIS_HUMAN Triosephosphate isomerase OS=Homo sapiens GN=TPI1 PE=1 SV=3;tr|U3KQF3|U3KQF3_HUMAN Triosephosphate isomerase (Fragment) OS=Homo sapiens GN=TPI1 PE=1 SV=1;tr|U3KPZ0|U3KPZ0_HUMAN Triosephosphate isomerase (Fragment) OS=Homo sapiens GN=TP	4	0	0	0	0	0	0	1	2	1	4	30.791	25.949	0	0	0	0	0	0	4.2	7.7	4.2	16.1	1	1	1	1	1	1	1	11533000	1	5432900	-1.48842	0	-1.48842	0	-1.48842	0	-1.48842	0	5.57352	0.326911
P61626	Lysozyme C	LYZ	sp|P61626|LYSC_HUMAN Lysozyme C OS=Homo sapiens GN=LYZ PE=1 SV=1	1	0	0	0	0	0	0	0	0	0	3	16.537	19.086	0	0	0	0	0	0	0	0	0	16.2	1	1	1	1	1	1	1	1	1	36775000	-1.21846	0	-1.21846	0	-1.21846	0	-1.21846	0	-1.21846	-7.56555
P61978;Q5T6W2	Heterogeneous nuclear ribonucleoprotein K	HNRNPK	sp|P61978|HNRPK_HUMAN Heterogeneous nuclear ribonucleoprotein K OS=Homo sapiens GN=HNRNPK PE=1 SV=1;tr|Q5T6W2|Q5T6W2_HUMAN Heterogeneous nuclear ribonucleoprotein K (Fragment) OS=Homo sapiens GN=HNRNPK PE=1 SV=1	4	2	2	3	2	7	5	0	0	0	1	50.976	60.35	7.3	7.3	10.4	7.3	19.9	14.9	0	0	0	1.9	44262000	26367000	12524000	16623000	8718900	8369600	1	1	1	1	5.71369	-0.22497	5.51334	0.122966	5.21534	-0.017757	-1.70737	0	-1.70737	0
P62263;H0YB22;E5RH77	40S ribosomal protein S14	RPS14	sp|P62263|RS14_HUMAN 40S ribosomal protein S14 OS=Homo sapiens GN=RPS14 PE=1 SV=3;tr|H0YB22|H0YB22_HUMAN 40S ribosomal protein S14 (Fragment) OS=Homo sapiens GN=RPS14 PE=1 SV=1;tr|E5RH77|E5RH77_HUMAN 40S ribosomal protein S14 OS=Homo sapiens GN=RPS14 PE=1	3	1	1	2	2	2	3	1	0	0	0	16.273	23.381	8.6	8.6	15.9	15.9	16.6	31.1	9.3	0	0	0	1	1	1	1	1	5143600	1	1	1	1	-1.21147	0	-1.21147	0	5.4998	6.71127	-1.21147	0	-1.21147	0
P62269;A0A0G2JQH2;Q5GGW2	40S ribosomal protein S18	RPS18	sp|P62269|RS18_HUMAN 40S ribosomal protein S18 OS=Homo sapiens GN=RPS18 PE=1 SV=3;tr|A0A0G2JQH2|A0A0G2JQH2_HUMAN 40S ribosomal protein S18 OS=Homo sapiens GN=RPS18 PE=1 SV=1;tr|Q5GGW2|Q5GGW2_HUMAN 40S ribosomal protein S18 OS=Homo sapiens GN=RPS18 PE=1 SV=	3	0	0	0	0	2	2	0	0	0	0	17.718	10.939	0	0	0	0	13.8	13.8	0	0	0	0	1	1	1	1	1	1247200	1	1	1	1	-1.24841	0	-1.24841	0	4.84752	6.09594	-1.24841	0	-1.24841	0
P62318	Small nuclear ribonucleoprotein Sm D3	SNRPD3	sp|P62318|SMD3_HUMAN Small nuclear ribonucleoprotein Sm D3 OS=Homo sapiens GN=SNRPD3 PE=1 SV=1	1	1	1	0	0	1	1	0	0	0	0	13.916	29.054	7.9	7.9	0	0	7.9	7.9	0	0	0	0	1	1	1	1	1	1882100	1	1	1	1	-1.14351	0	-1.14351	0	5.13113	6.27464	-1.14351	0	-1.14351	0
P62805	Histone H4	HIST1H4A	sp|P62805|H4_HUMAN Histone H4 OS=Homo sapiens GN=HIST1H4A PE=1 SV=2	1	0	0	0	0	3	2	2	5	0	2	11.367	41.555	0	0	0	0	24.3	23.3	21.4	50.5	0	21.4	1	1	1	1	8818900	21876000	91999000	131990000	1	4367100	-1.05565	0	-1.05565	0	6.28432	0.394553	6.90814	7.96378	7.0649	1.48035
P63261;P60709;P63267;P68032;P62736;A6NL76;P68133;G5E9R0;K7EM38;C9JFL5;F6UVQ4;F6QUT6;E7EVS6;I3L3R2;J3KT65;I3L3I0;I3L1U9;I3L4N8;C9JTX5;C9JUM1;C9JZR7;F8WB63;B8ZZJ2;Q6S8J3;P0CG38	Actin, cytoplasmic 2;Actin, cytoplasmic 2, N-terminally processed;Actin, cytoplasmic 1;Actin, cytoplasmic 1, N-terminally processed;Actin, gamma-enteric smooth muscle;Actin, alpha cardiac muscle 1;Actin, aortic smooth muscle;Actin, alpha skeletal muscle;POTE ankyrin domain family member E;POTE ankyrin domain family member I	ACTG1;ACTB;ACTG2;ACTC1;ACTA2;ACTA1;POTEE;POTEI	sp|P63261|ACTG_HUMAN Actin, cytoplasmic 2 OS=Homo sapiens GN=ACTG1 PE=1 SV=1;sp|P60709|ACTB_HUMAN Actin, cytoplasmic 1 OS=Homo sapiens GN=ACTB PE=1 SV=1;sp|P63267|ACTH_HUMAN Actin, gamma-enteric smooth muscle OS=Homo sapiens GN=ACTG2 PE=1 SV=1;sp|P68032|AC	30	2	2	0	0	2	2	2	2	2	5	41.792	39.188	5.9	5.9	0	0	5.9	5.9	5.6	5.6	5.6	15.5	1	1	1	1	1	1	8669400	10846000	7598000	10640000	-1.62109	0	-1.62109	0	-1.62109	0	5.3169	0.0572898	5.41418	0.00832797
P68363;F5H5D3;Q9BQE3;Q71U36;P68366;Q13748;F8VQQ4;F8VVB9;Q6PEY2	Tubulin alpha-1B chain;Tubulin alpha-1C chain;Tubulin alpha-1A chain;Tubulin alpha-4A chain;Tubulin alpha-3C/D chain;Tubulin alpha-3E chain	TUBA1B;TUBA1C;TUBA1A;TUBA4A;TUBA3C;TUBA3E	sp|P68363|TBA1B_HUMAN Tubulin alpha-1B chain OS=Homo sapiens GN=TUBA1B PE=1 SV=1;tr|F5H5D3|F5H5D3_HUMAN Tubulin alpha-1C chain OS=Homo sapiens GN=TUBA1C PE=1 SV=1;sp|Q9BQE3|TBA1C_HUMAN Tubulin alpha-1C chain OS=Homo sapiens GN=TUBA1C PE=1 SV=1;sp|Q71U36|TB	27	2	1	2	2	6	6	3	5	2	2	50.151	80.894	8	3.3	8	6.7	19.7	19.7	9.5	16.9	6.2	6.2	13720000	1	20097000	9858200	16540000	36169000	16400000	67144000	8143500	7740300	-1.70028	-7.13735	5.29352	-0.309334	5.85806	0.339801	5.51456	0.304033	6.12673	0.938249
P69905	Hemoglobin subunit alpha	HBA1	sp|P69905|HBA_HUMAN Hemoglobin subunit alpha OS=Homo sapiens GN=HBA1 PE=1 SV=2	1	0	0	0	0	0	0	0	1	0	2	15.257	11.156	0	0	0	0	0	0	0	7	0	14.8	1	1	1	1	1	1	1	1	1	8556300	-1.18347	0	-1.18347	0	-1.18347	0	-1.18347	0	-1.18347	-6.93229
P81605	Dermcidin;Survival-promoting peptide;DCD-1	DCD	sp|P81605|DCD_HUMAN Dermcidin OS=Homo sapiens GN=DCD PE=1 SV=2	1	0	0	1	1	2	2	2	4	3	4	11.284	69.158	0	0	10	10	22.7	22.7	30.9	40.9	40.9	40.9	1	1	1	1	1	1	111090000	248970000	90854000	156230000	-1.05246	0	-1.05246	0	-1.05246	0	6.99321	0.0873309	7.34368	0.202383
Q00839	Heterogeneous nuclear ribonucleoprotein U	HNRNPU	sp|Q00839|HNRPU_HUMAN Heterogeneous nuclear ribonucleoprotein U OS=Homo sapiens GN=HNRNPU PE=1 SV=6	2	3	3	2	2	2	2	0	2	0	1	90.583	21.081	4.8	4.8	3.3	3.8	3.8	3.8	0	3.3	0	1.1	43716000	35487000	30071000	33673000	1	20403000	1	23778000	1	1	5.59302	-0.0905711	5.57024	0.0491339	5.35265	7.30969	-1.95705	0	5.41913	7.37618
Q01469	Fatty acid-binding protein, epidermal	FABP5	sp|Q01469|FABP5_HUMAN Fatty acid-binding protein, epidermal OS=Homo sapiens GN=FABP5 PE=1 SV=3	1	0	0	0	0	0	0	0	2	0	2	15.164	27.253	0	0	0	0	0	0	0	13.3	0	13.3	1	1	1	1	1	1	1	3253300	1	11018000	-1.18081	0	-1.18081	0	-1.18081	0	-1.18081	0	5.33151	-0.529779
Q01804	OTU domain-containing protein 4	OTUD4	sp|Q01804|OTUD4_HUMAN OTU domain-containing protein 4 OS=Homo sapiens GN=OTUD4 PE=1 SV=4	1	1	0	1	2	1	1	0	1	0	1	124.04	21.69	1.4	0	1.8	3.2	1.1	1.1	0	1.1	0	1.1	1	1	1	3845000	1	1	1	1	1	1	-2.09356	0	4.49133	6.5849	-2.09356	0	-2.09356	0	-2.09356	0
Q02413	Desmoglein-1	DSG1	sp|Q02413|DSG1_HUMAN Desmoglein-1 OS=Homo sapiens GN=DSG1 PE=1 SV=2	1	0	0	0	0	0	0	0	1	0	4	113.75	35.853	0	0	0	0	0	0	0	1	0	5.5	1	1	1	1	1	1	1	1	1	16601000	-2.05595	0	-2.05595	0	-2.05595	0	-2.05595	0	-2.05595	-7.22013
Q02878;F8VZ45;U3KQR5	60S ribosomal protein L6	RPL6	sp|Q02878|RL6_HUMAN 60S ribosomal protein L6 OS=Homo sapiens GN=RPL6 PE=1 SV=3;tr|F8VZ45|F8VZ45_HUMAN 60S ribosomal protein L6 (Fragment) OS=Homo sapiens GN=RPL6 PE=1 SV=1;tr|U3KQR5|U3KQR5_HUMAN 60S ribosomal protein L6 (Fragment) OS=Homo sapiens GN=RPL6 P	7	1	1	3	2	3	2	0	1	0	0	32.728	27.028	3.5	3.5	9.7	9.7	11.5	8	0	3.8	0	0	1	1	6978100	1	1	1	1	1	1	1	-1.51492	0	-1.51492	-6.84374	-1.51492	0	-1.51492	0	-1.51492	0
Q07021	Complement component 1 Q subcomponent-binding protein, mitochondrial	C1QBP	sp|Q07021|C1QBP_HUMAN Complement component 1 Q subcomponent-binding protein, mitochondrial OS=Homo sapiens GN=C1QBP PE=1 SV=1	3	1	1	1	0	2	1	1	3	1	1	31.362	46.53	3.9	3.9	3.9	0	7.4	7.4	3.9	15.6	3.9	4.6	1	1	1	1	1	9853400	1	1	1	1	-1.4964	0	-1.4964	0	5.49718	6.99359	-1.4964	0	-1.4964	0
Q07666	KH domain-containing, RNA-binding, signal transduction-associated protein 1	KHDRBS1	sp|Q07666|KHDR1_HUMAN KH domain-containing, RNA-binding, signal transduction-associated protein 1 OS=Homo sapiens GN=KHDRBS1 PE=1 SV=1	1	0	0	1	0	0	0	0	0	0	0	48.227	8.6905	0	0	4.5	0	0	0	0	0	0	0	1	1	7049700	1	1	1	1	1	1	1	-1.68329	0	-1.68329	-6.84817	-1.68329	0	-1.68329	0	-1.68329	0
Q15208	Serine/threonine-protein kinase 38	STK38	sp|Q15208|STK38_HUMAN Serine/threonine-protein kinase 38 OS=Homo sapiens GN=STK38 PE=1 SV=1	4	0	0	1	1	4	5	0	2	0	1	54.19	55.411	0	0	3.7	3.7	11.4	15.3	0	4.5	0	2.4	1	1	1	1	9688500	13133000	1	1	1	1	-1.73392	0	-1.73392	0	5.38444	0.132107	-1.73392	0	-1.73392	0
Q15393	Splicing factor 3B subunit 3	SF3B3	sp|Q15393|SF3B3_HUMAN Splicing factor 3B subunit 3 OS=Homo sapiens GN=SF3B3 PE=1 SV=4	1	0	0	0	0	3	3	0	0	0	1	135.58	23.665	0	0	0	0	3.5	3.5	0	0	0	1	1	1	1	1	3790200	1	1	1	1	1	-2.1322	0	-2.1322	0	-2.1322	-6.57866	-2.1322	0	-2.1322	0
Q53RT3	Retroviral-like aspartic protease 1	ASPRV1	sp|Q53RT3|APRV1_HUMAN Retroviral-like aspartic protease 1 OS=Homo sapiens GN=ASPRV1 PE=1 SV=1	1	0	0	0	0	0	0	0	0	0	1	36.991	15.959	0	0	0	0	0	0	0	0	0	4.7	1	1	1	1	1	1	1	1	1	2418000	-1.5681	0	-1.5681	0	-1.5681	0	-1.5681	0	-1.5681	-6.38346
Q5JP53;P07437;Q5ST81;P68371;Q9BVA1;Q13885;A0A0B4J269;P04350;Q13509	Tubulin beta chain;Tubulin beta-4B chain;Tubulin beta-2B chain;Tubulin beta-2A chain;Tubulin beta-4A chain;Tubulin beta-3 chain	TUBB;TUBB4B;TUBB2B;TUBB2A;TUBB3;TUBB4A	tr|Q5JP53|Q5JP53_HUMAN Tubulin beta chain OS=Homo sapiens GN=TUBB PE=1 SV=1;sp|P07437|TBB5_HUMAN Tubulin beta chain OS=Homo sapiens GN=TUBB PE=1 SV=2;tr|Q5ST81|Q5ST81_HUMAN Tubulin beta chain OS=Homo sapiens GN=TUBB PE=1 SV=1;sp|P68371|TBB4B_HUMAN Tubulin	26	2	2	1	2	8	8	0	4	0	1	47.766	79.877	4.5	4.5	4.2	8	25.1	25.1	0	11	0	2.8	10715000	10271000	1	20901000	15981000	62239000	1	1	1	1	5.33249	-0.0183794	5.64105	7.32017	6.11494	0.590459	-1.67912	0	-1.67912	0
Q5JR95;P62241	40S ribosomal protein S8	RPS8	tr|Q5JR95|Q5JR95_HUMAN 40S ribosomal protein S8 OS=Homo sapiens GN=RPS8 PE=1 SV=1;sp|P62241|RS8_HUMAN 40S ribosomal protein S8 OS=Homo sapiens GN=RPS8 PE=1 SV=2	2	0	0	0	1	1	1	0	1	0	1	21.879	30.121	0	0	0	6.9	6.9	6.9	0	6.9	0	6.9	1	1	1	1	1	1	1	1	1	1642900	-1.34003	0	-1.34003	0	-1.34003	0	-1.34003	0	-1.34003	-6.21561
Q5T8U3;P62424	60S ribosomal protein L7a	RPL7A	tr|Q5T8U3|Q5T8U3_HUMAN 60S ribosomal protein L7a (Fragment) OS=Homo sapiens GN=RPL7A PE=1 SV=1;sp|P62424|RL7A_HUMAN 60S ribosomal protein L7a OS=Homo sapiens GN=RPL7A PE=1 SV=2	3	0	0	0	0	1	1	1	1	0	1	21.545	23.145	0	0	0	0	8.4	5.8	6.8	6.8	0	6.8	1	1	1	1	1	1	1	1	1	1232900	-1.33335	0	-1.33335	0	-1.33335	0	-1.33335	0	-1.33335	-6.09093
Q5VTE0;P68104;A0A087WV01;A0A087WVQ9;Q05639	Putative elongation factor 1-alpha-like 3;Elongation factor 1-alpha 1;Elongation factor 1-alpha;Elongation factor 1-alpha 2	EEF1A1P5;EEF1A1;EEF1A2	sp|Q5VTE0|EF1A3_HUMAN Putative elongation factor 1-alpha-like 3 OS=Homo sapiens GN=EEF1A1P5 PE=5 SV=1;sp|P68104|EF1A1_HUMAN Elongation factor 1-alpha 1 OS=Homo sapiens GN=EEF1A1 PE=1 SV=1;tr|A0A087WV01|A0A087WV01_HUMAN Elongation factor 1-alpha OS=Homo sap	7	1	1	1	1	2	1	1	2	0	1	50.184	17.313	2.4	2.4	2.4	2.4	5	2.4	2.4	4.1	0	1.7	1	1	1	1	6586500	1	1	1	1	1	-1.70057	0	-1.70057	0	-1.70057	-6.81865	-1.70057	0	-1.70057	0
Q6UWP8	Suprabasin	SBSN	sp|Q6UWP8|SBSN_HUMAN Suprabasin OS=Homo sapiens GN=SBSN PE=1 SV=2	1	0	0	0	1	1	1	0	0	0	1	60.54	52.751	0	0	0	6.1	6.1	6.1	0	0	0	6.1	1	1	1	1	1	1	1	1	1	3572900	-1.78204	0	-1.78204	0	-1.78204	0	-1.78204	0	-1.78204	-6.55302
Q86U42	Polyadenylate-binding protein 2	PABPN1	sp|Q86U42|PABP2_HUMAN Polyadenylate-binding protein 2 OS=Homo sapiens GN=PABPN1 PE=1 SV=3	1	1	1	0	0	0	0	0	0	0	0	32.749	8.5569	5.2	5.2	0	0	0	0	0	0	0	0	1	4854100	1	1	1	1	1	1	1	1	5.17091	6.68611	-1.5152	0	-1.5152	0	-1.5152	0	-1.5152	0
Q86WZ0	HEAT repeat-containing protein 4	HEATR4	sp|Q86WZ0|HEAT4_HUMAN HEAT repeat-containing protein 4 OS=Homo sapiens GN=HEATR4 PE=2 SV=2	1	0	1	1	1	0	0	0	0	0	0	117.17	7.4157	0	1.7	1.7	1.7	0	0	0	0	0	0	1	1	1	718720000	1	1	1	1	1	1	-2.06882	0	6.78774	8.85656	-2.06882	0	-2.06882	0	-2.06882	0
Q8IX33;Q8WUU4	Zinc finger protein 296	ZNF296	tr|Q8IX33|Q8IX33_HUMAN Hepatocellular carcinoma-associated antigen HCA108 OS=Homo sapiens GN=ZNF296 PE=1 SV=1;sp|Q8WUU4|ZN296_HUMAN Zinc finger protein 296 OS=Homo sapiens GN=ZNF296 PE=2 SV=1	2	0	0	1	1	1	1	0	0	1	1	48.249	25.599	0	0	1.8	1.8	1.8	1.8	0	0	1.8	1.8	1	1	1	1	1	1	1	1	1	7227600	-1.68349	0	-1.68349	0	-1.68349	0	-1.68349	0	-1.68349	-6.85899
Q8N201	Integrator complex subunit 1	INTS1	sp|Q8N201|INT1_HUMAN Integrator complex subunit 1 OS=Homo sapiens GN=INTS1 PE=1 SV=2	1	0	0	0	0	0	0	0	1	0	1	244.29	6.0311	0	0	0	0	0	0	0	0.4	0	0.4	1	1	1	1	1	1	1	1	1	1520400	-2.38791	0	-2.38791	0	-2.38791	0	-2.38791	0	-2.38791	-6.18196
Q8NC51	Plasminogen activator inhibitor 1 RNA-binding protein	SERBP1	sp|Q8NC51|PAIRB_HUMAN Plasminogen activator inhibitor 1 RNA-binding protein OS=Homo sapiens GN=SERBP1 PE=1 SV=2	1	0	0	1	0	2	0	0	0	0	0	44.965	11.201	0	0	2.2	0	7.1	0	0	0	0	0	1	1	1	1	2373300	1	1	1	1	1	-1.65287	0	-1.65287	0	-1.65287	-6.37535	-1.65287	0	-1.65287	0
Q8TDE3	Ribonuclease 8	RNASE8	sp|Q8TDE3|RNAS8_HUMAN Ribonuclease 8 OS=Homo sapiens GN=RNASE8 PE=1 SV=1	1	0	0	0	0	0	0	0	1	0	2	17.041	10.818	0	0	0	0	0	0	0	6.5	0	7.1	1	1	1	1	1	1	1	1	1	56636000	-1.2315	0	-1.2315	0	-1.2315	0	-1.2315	0	-1.2315	-7.75309
Q99878;Q96KK5;Q9BTM1;Q16777;Q6FI13;P20671;P0C0S8;H0YFX9;Q93077;Q8IUE6;Q7L7L0;P04908;Q96QV6;P16104	Histone H2A type 1-J;Histone H2A type 1-H;Histone H2A.J;Histone H2A type 2-C;Histone H2A type 2-A;Histone H2A type 1-D;Histone H2A type 1;Histone H2A;Histone H2A type 1-C;Histone H2A type 2-B;Histone H2A type 3;Histone H2A type 1-B/E;Histone H2A type 1-A;Histone H2AX	HIST1H2AJ;HIST1H2AH;H2AFJ;HIST2H2AC;HIST2H2AA3;HIST1H2AD;HIST1H2AG;HIST1H2AC;HIST2H2AB;HIST3H2A;HIST1H2AB;HIST1H2AA;H2AFX	sp|Q99878|H2A1J_HUMAN Histone H2A type 1-J OS=Homo sapiens GN=HIST1H2AJ PE=1 SV=3;sp|Q96KK5|H2A1H_HUMAN Histone H2A type 1-H OS=Homo sapiens GN=HIST1H2AH PE=1 SV=3;sp|Q9BTM1|H2AJ_HUMAN Histone H2A.J OS=Homo sapiens GN=H2AFJ PE=1 SV=1;sp|Q16777|H2A2C_HUMAN	17	2	1	2	1	1	2	0	2	0	1	13.936	23.041	15.6	7	15.6	7	7	15.6	0	21.9	0	7	14676000	1	17063000	1	1	14024000	1	1	1	1	-1.14414	-7.16661	-1.14414	-7.23206	6.00273	7.14687	-1.14414	0	-1.14414	0
Q9BQA1	Methylosome protein 50	WDR77	sp|Q9BQA1|MEP50_HUMAN Methylosome protein 50 OS=Homo sapiens GN=WDR77 PE=1 SV=1	2	2	1	2	3	6	5	1	6	1	5	36.724	231.89	9.1	3.5	7.6	12.6	23.7	20.2	3.5	26.9	3.5	18.7	1	1	1	1	46688000	53240000	1	220640000	1	48094000	-1.56495	0	-1.56495	0	6.16129	0.0570328	-1.56495	0	6.77873	0.661593
Q9BRS2	Serine/threonine-protein kinase RIO1	RIOK1	sp|Q9BRS2|RIOK1_HUMAN Serine/threonine-protein kinase RIO1 OS=Homo sapiens GN=RIOK1 PE=1 SV=2	1	0	0	1	0	1	1	0	0	0	0	65.582	12.79	0	0	3.3	0	2.6	2.6	0	0	0	0	1	1	1	1	1	2278700	1	1	1	1	-1.81678	0	-1.81678	0	4.5409	6.35769	-1.81678	0	-1.81678	0
Q9BVE2;A0A087X209;Q14004	Cyclin-dependent kinase 13	CDK13	tr|Q9BVE2|Q9BVE2_HUMAN CDC2L5 protein OS=Homo sapiens GN=CDK13 PE=1 SV=1;tr|A0A087X209|A0A087X209_HUMAN Cyclin-dependent kinase 13 OS=Homo sapiens GN=CDK13 PE=1 SV=1;sp|Q14004|CDK13_HUMAN Cyclin-dependent kinase 13 OS=Homo sapiens GN=CDK13 PE=1 SV=2	3	0	1	0	1	0	0	0	0	0	0	37.339	7.3556	0	4	0	4	0	0	0	0	0	0	1	1	1	1	1	1	1	1	1	1	-1.57216	0	-1.57216	0	-1.57216	0	-1.57216	0	-1.57216	0
Q9NZT1	Calmodulin-like protein 5	CALML5	sp|Q9NZT1|CALL5_HUMAN Calmodulin-like protein 5 OS=Homo sapiens GN=CALML5 PE=1 SV=2	1	0	0	0	1	0	0	1	3	2	7	15.892	141.51	0	0	0	6.2	0	0	9.6	15.1	9.6	50.7	1	1	1	1	1	1	1	46212000	31245000	102550000	-1.20118	0	-1.20118	0	-1.20118	0	-1.20118	-7.49478	6.46358	-0.346181
Q9UGM3	Deleted in malignant brain tumors 1 protein	DMBT1	sp|Q9UGM3|DMBT1_HUMAN Deleted in malignant brain tumors 1 protein OS=Homo sapiens GN=DMBT1 PE=1 SV=2	1	0	0	0	0	0	0	0	0	0	1	260.73	24.533	0	0	0	0	0	0	0	0	0	7	1	1	1	1	1	1	1	1	1	4243200	-2.41619	0	-2.41619	0	-2.41619	0	-2.41619	0	-2.41619	-6.62769
Q9UKK3	Poly [ADP-ribose] polymerase 4	PARP4	sp|Q9UKK3|PARP4_HUMAN Poly [ADP-ribose] polymerase 4 OS=Homo sapiens GN=PARP4 PE=1 SV=3	1	0	0	0	0	0	0	1	0	0	0	192.59	6.0315	0	0	0	0	0	0	0.6	0	0	0	1	1	1	1	1	1	237470000	1	1	1	-2.28463	0	-2.28463	0	-2.28463	0	6.09098	8.37561	-2.28463	0
Q9UQ35	Serine/arginine repetitive matrix protein 2	SRRM2	sp|Q9UQ35|SRRM2_HUMAN Serine/arginine repetitive matrix protein 2 OS=Homo sapiens GN=SRRM2 PE=1 SV=2	2	1	1	3	0	2	0	0	0	0	0	299.61	34.008	0.4	0.4	1.4	0	0.8	0	0	0	0	0	1	1	1	1	1272200	1	1	1	1	1	-2.47656	0	-2.47656	0	-2.47656	-6.10456	-2.47656	0	-2.47656	0
Q9Y2F5	Little elongation complex subunit 1	ICE1	sp|Q9Y2F5|ICE1_HUMAN Little elongation complex subunit 1 OS=Homo sapiens GN=ICE1 PE=1 SV=5	1	0	0	0	0	1	0	0	0	0	0	247.89	9.2928	0	0	0	0	0.4	0	0	0	0	0	1	1	1	1	1	1	1	1	1	1	-2.39426	0	-2.39426	0	-2.39426	0	-2.39426	0	-2.39426	0
Q9Y2W1	Thyroid hormone receptor-associated protein 3	THRAP3	sp|Q9Y2W1|TR150_HUMAN Thyroid hormone receptor-associated protein 3 OS=Homo sapiens GN=THRAP3 PE=1 SV=2	1	2	2	4	4	4	3	0	1	1	1	108.66	39.105	3.1	3.1	6.1	6.1	6	4.1	0	1	1	1	1	1	22499000	7592300	10639000	8562500	1	1	1	1	-2.03607	0	4.8443	-0.47179	4.89653	-0.0943002	-2.03607	0	-2.03607	0
Q9Y5L4	Mitochondrial import inner membrane translocase subunit Tim13	TIMM13	sp|Q9Y5L4|TIM13_HUMAN Mitochondrial import inner membrane translocase subunit Tim13 OS=Homo sapiens GN=TIMM13 PE=1 SV=1	1	1	1	0	0	0	0	0	0	0	0	10.5	10.98	14.7	14.7	0	0	0	0	0	0	0	0	1	8883200	1	1	1	1	1	1	1	1	5.92738	6.94857	-1.02119	0	-1.02119	0	-1.02119	0	-1.02119	0
Q9Y6Y0	Influenza virus NS1A-binding protein	IVNS1ABP	sp|Q9Y6Y0|NS1BP_HUMAN Influenza virus NS1A-binding protein OS=Homo sapiens GN=IVNS1ABP PE=1 SV=3	1	0	0	1	2	3	3	1	2	1	2	71.729	23.26	0	0	1.4	3.1	4.5	4.5	1.4	3	1.4	3	1	1	1	1	1	8038300	1	1	1	1	-1.85569	0	-1.85569	0	5.04947	6.90516	-1.85569	0	-1.85569	0

## Sheet: raw search data
Majority protein IDs	Protein names	Gene names	Fasta headers	Number of proteins	Razor + unique peptides 08262440was_FP	Razor + unique peptides 08262441was_WT_4	Razor + unique peptides 10242903was_FP_ELU	Razor + unique peptides 10242904was_WT_ELU	Razor + unique peptides 10282905wasi_FP_pelet	Razor + unique peptides 10282906wasi_WT_pelet	Razor + unique peptides 12233329wasi_WT_elu	Razor + unique peptides 12233330wasi_WT_acetone	Razor + unique peptides 12233331wasi_FP_elu	Razor + unique peptides 12233332wasi_FP_acetone	Mol. weight [kDa]	Sequence length	Q-value	Score	Identification type 08262440was_FP	Identification type 08262441was_WT_4	Identification type 10242903was_FP_ELU	Identification type 10242904was_WT_ELU	Identification type 10282905wasi_FP_pelet	Identification type 10282906wasi_WT_pelet	Identification type 12233329wasi_WT_elu	Identification type 12233330wasi_WT_acetone	Identification type 12233331wasi_FP_elu	Identification type 12233332wasi_FP_acetone	Sequence coverage 08262440was_FP [%]	Sequence coverage 08262441was_WT_4 [%]	Sequence coverage 10242903was_FP_ELU [%]	Sequence coverage 10242904was_WT_ELU [%]	Sequence coverage 10282905wasi_FP_pelet [%]	Sequence coverage 10282906wasi_WT_pelet [%]	Sequence coverage 12233329wasi_WT_elu [%]	Sequence coverage 12233330wasi_WT_acetone [%]	Sequence coverage 12233331wasi_FP_elu [%]	Sequence coverage 12233332wasi_FP_acetone [%]	MS/MS count 08262440was_FP	MS/MS count 08262441was_WT_4	MS/MS count 10242903was_FP_ELU	MS/MS count 10242904was_WT_ELU	MS/MS count 10282905wasi_FP_pelet	MS/MS count 10282906wasi_WT_pelet	MS/MS count 12233329wasi_WT_elu	MS/MS count 12233330wasi_WT_acetone	MS/MS count 12233331wasi_FP_elu	MS/MS count 12233332wasi_FP_acetone	Intensity 08262440was_FP
Q8N4Q1	Mitochondrial intermembrane space import and assembly protein 40	CHCHD4	sp|Q8N4Q1|MIA40_HUMAN Mitochondrial intermembrane space import and assembly protein 40 OS=Homo sapiens GN=CHCHD4 PE=1 SV=1	1	0	6	0	7	0	9	6	9	1	0	15.996	142	0	323.31		By MS/MS		By MS/MS		By MS/MS	By MS/MS	By MS/MS	By matching		0	47.2	0	47.2	0	47.2	41.5	41.5	12.7	0	0	9	0	10	0	13	46	37	0	0	0
O95831	Apoptosis-inducing factor 1, mitochondrial	AIFM1	sp|O95831|AIFM1_HUMAN Apoptosis-inducing factor 1, mitochondrial OS=Homo sapiens GN=AIFM1 PE=1 SV=1	2	3	10	0	21	0	24	14	21	1	0	66.9	613	0	323.31	By matching	By MS/MS		By MS/MS		By MS/MS	By MS/MS	By MS/MS	By matching		7.2	22.8	0	39.6	0	42.7	22.2	39.8	2.4	0	0	2	0	14	0	48	30	78	0	0	4963900
P55789;H3BRW3;H3BRD2	FAD-linked sulfhydryl oxidase ALR;Sulfhydryl oxidase	GFER	sp|P55789|ALR_HUMAN FAD-linked sulfhydryl oxidase ALR OS=Homo sapiens GN=GFER PE=1 SV=2;tr|H3BRW3|H3BRW3_HUMAN FAD-linked sulfhydryl oxidase ALR OS=Homo sapiens GN=GFER PE=1 SV=1;tr|H3BRD2|H3BRD2_HUMAN Sulfhydryl oxidase (Fragment) OS=Homo sapiens GN=GFER	4	0	4	0	3	0	4	2	2	0	0	23.449	205	0	60.63		By matching		By MS/MS		By MS/MS	By MS/MS	By MS/MS			0	25.9	0	20	0	30.7	18	18	0	0	0	0	0	3	0	2	2	3	0	0	0
Q96BR5	Cytochrome c oxidase assembly factor 7	COA7	sp|Q96BR5|COA7_HUMAN Cytochrome c oxidase assembly factor 7 OS=Homo sapiens GN=COA7 PE=1 SV=2	1	0	1	1	3	1	4	4	4	0	0	25.709	231	0	57.569		By matching	By matching	By MS/MS	By matching	By MS/MS	By MS/MS	By MS/MS			0	3.9	3.5	13.9	3.5	20.8	17.3	18.2	0	0	0	0	0	1	0	2	5	5	0	0	0
A0A075B6H6;A0A087X1V9;A0A087X130;A0A087WZW8;A0A087WYL9;A0A087WWV8;A0A087WTX5;P01834	Ig kappa chain C region	IGKC;IGKV3-11;IGKV1-8	tr|A0A075B6H6|A0A075B6H6_HUMAN Ig kappa chain C region (Fragment) OS=Homo sapiens GN=IGKC PE=1 SV=1;tr|A0A087X1V9|A0A087X1V9_HUMAN Beta-2-microglobulin OS=Homo sapiens GN=IGKC PE=1 SV=2;tr|A0A087X130|A0A087X130_HUMAN Ig kappa chain C region OS=Homo sapiens	8	0	0	0	0	0	0	0	0	0	1	11.609	107	0	9.8354										By MS/MS	0	0	0	0	0	0	0	0	0	15.9	0	0	0	0	0	0	0	0	0	1	0
A0A075B6L0;A0A075B6K9;A0A075B6K8;A0A0B4J231;A0A087WWC9;A0A087WXC3;A0A087WWU7;A0A087WYN7;A0A087WWT5;A0A087WU42;A0A087X2A1;A0A087WYR4;A0A087WX49;P0CG06;P0CG05;P0CG04;P0CF74;B9A064	Ig lambda-3 chain C regions;Ig lambda-2 chain C regions;Ig lambda-1 chain C regions;Ig lambda-6 chain C region;Immunoglobulin lambda-like polypeptide 5	IGLC3;IGLC2;IGLC1;IGLL5;IGLC6	tr|A0A075B6L0|A0A075B6L0_HUMAN Ig lambda-3 chain C regions (Fragment) OS=Homo sapiens GN=IGLC3 PE=1 SV=2;tr|A0A075B6K9|A0A075B6K9_HUMAN Ig lambda-2 chain C regions (Fragment) OS=Homo sapiens GN=IGLC2 PE=4 SV=1;tr|A0A075B6K8|A0A075B6K8_HUMAN Ig lambda-1 cha	18	0	0	0	0	0	0	0	0	0	1	11.208	106	0	6.9803										By MS/MS	0	0	0	0	0	0	0	0	0	14.2	0	0	0	0	0	0	0	0	0	1	0
A0A075B6R9		IGKV2D-24	tr|A0A075B6R9|A0A075B6R9_HUMAN Protein IGKV2D-24 (Fragment) OS=Homo sapiens GN=IGKV2D-24 PE=4 SV=1	1	2	2	2	2	2	2	1	1	2	1	13.079	120	0	18.679	By MS/MS	By matching	By MS/MS	By MS/MS	By MS/MS	By MS/MS	By MS/MS	By MS/MS	By MS/MS	By MS/MS	13.3	13.3	13.3	13.3	13.3	13.3	13.3	7.5	13.3	13.3	1	0	6	4	6	7	20	2	19	1	101840000
A0A087WU08;A0A0C4DGL8;J3QLC9;J3QR68;H0Y300;P00738	Haptoglobin;Haptoglobin alpha chain;Haptoglobin beta chain	HP	tr|A0A087WU08|A0A087WU08_HUMAN Haptoglobin OS=Homo sapiens GN=HP PE=1 SV=1;tr|A0A0C4DGL8|A0A0C4DGL8_HUMAN Haptoglobin OS=Homo sapiens GN=HP PE=1 SV=1;tr|J3QLC9|J3QLC9_HUMAN Haptoglobin (Fragment) OS=Homo sapiens GN=HP PE=1 SV=1;tr|J3QR68|J3QR68_HUMAN Hapto	6	0	0	0	0	0	0	0	1	0	1	31.408	281	0	39.595								By matching		By MS/MS	0	0	0	0	0	0	0	3.6	0	3.6	0	0	0	0	0	0	0	0	0	0	0
A0A087WUI2;P22626	Heterogeneous nuclear ribonucleoproteins A2/B1	HNRNPA2B1	tr|A0A087WUI2|A0A087WUI2_HUMAN Heterogeneous nuclear ribonucleoproteins A2/B1 OS=Homo sapiens GN=HNRNPA2B1 PE=1 SV=1;sp|P22626|ROA2_HUMAN Heterogeneous nuclear ribonucleoproteins A2/B1 OS=Homo sapiens GN=HNRNPA2B1 PE=1 SV=2	2	0	0	0	0	0	0	0	1	0	1	29.836	261	0	7.5738								By MS/MS		By MS/MS	0	0	0	0	0	0	0	3.8	0	3.8	0	0	0	0	0	0	0	1	0	1	0
A0A087WV05;Q99417	C-Myc-binding protein	MYCBP	tr|A0A087WV05|A0A087WV05_HUMAN Uncharacterized protein OS=Homo sapiens PE=4 SV=1;sp|Q99417|MYCBP_HUMAN C-Myc-binding protein OS=Homo sapiens GN=MYCBP PE=1 SV=3	3	1	1	1	1	2	3	0	0	0	0	12.755	110	0	17.459	By matching	By matching	By matching	By matching	By MS/MS	By MS/MS					10	10	10	10	18.2	33.6	0	0	0	0	0	0	0	0	1	2	0	0	0	0	9110800
A0A087X0P6;A0A0A0MRZ7;A0A075B6S2;A0A0A0MTQ6;A0A087X0Q4;A0A087WW87;A0A075B6R1;A0A075B6S6;A0A075B6S3;A0A075B6P5;P01617;P01614;P06309;P06310	Ig kappa chain V-II region TEW;Ig kappa chain V-II region Cum;Ig kappa chain V-II region GM607;Ig kappa chain V-II region RPMI 6410	IGKV2D-29;IGKV2D-26;IGKV2D-28;IGKV2-40;IGKV2D-40;IGKV2D-30;IGKV2-30	tr|A0A087X0P6|A0A087X0P6_HUMAN Protein IGKV2D-29 OS=Homo sapiens GN=IGKV2D-29 PE=1 SV=1;tr|A0A0A0MRZ7|A0A0A0MRZ7_HUMAN Protein IGKV2D-26 (Fragment) OS=Homo sapiens GN=IGKV2D-26 PE=4 SV=1;tr|A0A075B6S2|A0A075B6S2_HUMAN Protein IGKV2D-29 (Fragment) OS=Homo s	15	11	10	10	11	14	13	6	8	6	9	11.192	102	0	323.31	By MS/MS	By MS/MS	By MS/MS	By MS/MS	By MS/MS	By MS/MS	By MS/MS	By MS/MS	By MS/MS	By MS/MS	26.5	26.5	26.5	26.5	26.5	26.5	26.5	26.5	26.5	26.5	19	17	32	33	63	65	42	33	31	16	24316000000
A0A087X2D0;P84103	Serine/arginine-rich splicing factor 3	SRSF3	tr|A0A087X2D0|A0A087X2D0_HUMAN Serine/arginine-rich-splicing factor 3 OS=Homo sapiens GN=SRSF3 PE=1 SV=1;sp|P84103|SRSF3_HUMAN Serine/arginine-rich splicing factor 3 OS=Homo sapiens GN=SRSF3 PE=1 SV=1	2	2	2	2	2	2	2	0	0	1	0	10.32	95	0	19.198	By MS/MS	By MS/MS	By MS/MS	By MS/MS	By MS/MS	By matching			By MS/MS		27.4	27.4	27.4	27.4	31.6	31.6	0	0	17.9	0	1	1	0	1	1	0	0	0	1	0	39821000
A0A0A0MR66;P98175	RNA-binding protein 10	RBM10	tr|A0A0A0MR66|A0A0A0MR66_HUMAN RNA binding motif protein 10, isoform CRA_d OS=Homo sapiens GN=RBM10 PE=1 SV=1;sp|P98175|RBM10_HUMAN RNA-binding protein 10 OS=Homo sapiens GN=RBM10 PE=1 SV=3	2	3	2	7	8	8	9	5	5	4	6	110.36	995	0	257.48	By matching	By MS/MS	By MS/MS	By MS/MS	By MS/MS	By MS/MS	By MS/MS	By MS/MS	By MS/MS	By MS/MS	4.3	3	9.4	11.7	10.7	11.6	5.2	5.3	4.7	6.6	0	1	3	2	5	7	3	5	2	5	14611000
A0A0A0MRQ5;Q06830;A0A0A0MSI0;P32119	Peroxiredoxin-1;Peroxiredoxin-2	PRDX1;PRDX2	tr|A0A0A0MRQ5|A0A0A0MRQ5_HUMAN Peroxiredoxin-1 OS=Homo sapiens GN=PRDX1 PE=1 SV=1;sp|Q06830|PRDX1_HUMAN Peroxiredoxin-1 OS=Homo sapiens GN=PRDX1 PE=1 SV=1;tr|A0A0A0MSI0|A0A0A0MSI0_HUMAN Peroxiredoxin-1 (Fragment) OS=Homo sapiens GN=PRDX1 PE=1 SV=1;sp|P3211	4	2	2	1	0	2	0	0	0	0	0	10.676	97	0	11.63	By matching	By matching	By matching		By MS/MS						34	34	22.7	0	34	0	0	0	0	0	0	0	0	0	2	0	0	0	0	0	56202000
A0A0B4J1Z1;C9JAB2;Q16629	Serine/arginine-rich splicing factor 7	SRSF7	tr|A0A0B4J1Z1|A0A0B4J1Z1_HUMAN Serine/arginine-rich-splicing factor 7 OS=Homo sapiens GN=SRSF7 PE=1 SV=1;tr|C9JAB2|C9JAB2_HUMAN Serine/arginine-rich-splicing factor 7 OS=Homo sapiens GN=SRSF7 PE=1 SV=1;sp|Q16629|SRSF7_HUMAN Serine/arginine-rich splicing fa	3	2	1	1	0	1	1	0	1	0	1	15.763	137	0	15.527	By matching	By matching	By matching		By MS/MS	By matching		By matching		By MS/MS	12.4	8.8	8.8	0	12.4	12.4	0	8.8	0	8.8	0	0	0	0	1	0	0	0	0	1	8838600
A0A0C4DFV9;Q01105;A0A087X027;P0DME0	Protein SET;Protein SETSIP	SET;SETSIP	tr|A0A0C4DFV9|A0A0C4DFV9_HUMAN Protein SET OS=Homo sapiens GN=SET PE=1 SV=1;sp|Q01105|SET_HUMAN Protein SET OS=Homo sapiens GN=SET PE=1 SV=3;tr|A0A087X027|A0A087X027_HUMAN Protein SETSIP OS=Homo sapiens GN=SETSIP PE=3 SV=1;sp|P0DME0|SETLP_HUMAN Protein SET	4	2	2	0	0	0	0	0	0	0	0	31.124	266	0	11.858	By MS/MS	By MS/MS									10.9	10.9	0	0	0	0	0	0	0	0	1	2	0	0	0	0	0	0	0	0	53839000
A0A0C4DH87;A0A0C4DGK3;G3V5X4;A0A0A0MRE3;Q8WXH0	Nesprin-2	SYNE2	tr|A0A0C4DH87|A0A0C4DH87_HUMAN Nesprin-2 OS=Homo sapiens GN=SYNE2 PE=1 SV=1;tr|A0A0C4DGK3|A0A0C4DGK3_HUMAN Nesprin-2 OS=Homo sapiens GN=SYNE2 PE=1 SV=1;tr|G3V5X4|G3V5X4_HUMAN Nesprin-2 OS=Homo sapiens GN=SYNE2 PE=1 SV=1;tr|A0A0A0MRE3|A0A0A0MRE3_HUMAN Nespr	5	1	1	0	0	0	0	0	0	0	0	75.702	668	0	6.5549	By MS/MS	By MS/MS									1.8	1.8	0	0	0	0	0	0	0	0	1	1	0	0	0	0	0	0	0	0	277690000
A0A0D9SFL3;B0QYK0;C9JGE3;Q01844;H7BY36	RNA-binding protein EWS	EWSR1	tr|A0A0D9SFL3|A0A0D9SFL3_HUMAN RNA-binding protein EWS OS=Homo sapiens GN=EWSR1 PE=1 SV=1;tr|B0QYK0|B0QYK0_HUMAN RNA-binding protein EWS OS=Homo sapiens GN=EWSR1 PE=1 SV=1;tr|C9JGE3|C9JGE3_HUMAN EWS RNA-binding protein variant 6 OS=Homo sapiens GN=EWSR1 PE	5	2	2	4	1	5	1	0	0	0	0	61.414	584	0	45.782	By matching	By matching	By MS/MS	By matching	By MS/MS	By matching					4.8	4.8	8.9	3.3	11.5	2.6	0	0	0	0	0	0	2	0	6	0	0	0	0	0	5819200
A0A0G2JIW1;P0DMV9;P0DMV8;V9GZ37	Heat shock 70 kDa protein 1B;Heat shock 70 kDa protein 1A	HSPA1B;HSPA1A	tr|A0A0G2JIW1|A0A0G2JIW1_HUMAN Heat shock 70 kDa protein 1B OS=Homo sapiens GN=HSPA1B PE=1 SV=1;sp|P0DMV9|HS71B_HUMAN Heat shock 70 kDa protein 1B OS=Homo sapiens GN=HSPA1B PE=1 SV=1;sp|P0DMV8|HS71A_HUMAN Heat shock 70 kDa protein 1A OS=Homo sapiens GN=HSP	4	2	1	1	2	5	6	2	6	2	3	70.108	642	0	65.546	By matching	By matching	By MS/MS	By matching	By MS/MS	By MS/MS	By MS/MS	By MS/MS	By MS/MS	By MS/MS	4.2	2.5	2.3	4.8	10.9	12.6	4.4	12.8	3.7	6.9	0	0	1	0	3	5	1	7	2	1	4765600
A0A0G2JN06;P01859;A0A0G2JPD4;A0A075B6N8;A0A0A0MS08;A0A087X1C7;A0A0G2JNK4;A0A087X010;A0A087WV47;A0A087X079;A0A087WYE1;A0A087WYC5;A0A087WXL8;A0A087WVW2;P01861;P01857;P01860	Ig gamma-2 chain C region;Ig gamma-4 chain C region;Ig gamma-1 chain C region;Ig gamma-3 chain C region	IGHG2;IGHG3;IGHG1;IGHG4	tr|A0A0G2JN06|A0A0G2JN06_HUMAN Ig gamma-2 chain C region (Fragment) OS=Homo sapiens GN=IGHG2 PE=1 SV=2;sp|P01859|IGHG2_HUMAN Ig gamma-2 chain C region OS=Homo sapiens GN=IGHG2 PE=1 SV=2;tr|A0A0G2JPD4|A0A0G2JPD4_HUMAN Ig gamma-4 chain C region (Fragment) OS	17	1	1	1	1	1	1	2	1	1	1	35.9	326	0	36.176	By MS/MS	By MS/MS	By MS/MS	By MS/MS	By MS/MS	By MS/MS	By MS/MS	By MS/MS	By MS/MS	By MS/MS	2.8	2.8	2.8	2.8	2.8	2.8	6.1	2.8	2.8	2.8	2	2	2	1	2	2	5	2	3	2	291650000
A8MUA9;A8MU27;Q6EEV6;P61956;P55854	Small ubiquitin-related modifier 4;Small ubiquitin-related modifier 2;Small ubiquitin-related modifier 3	SUMO3;SUMO4;SUMO2	tr|A8MUA9|A8MUA9_HUMAN SMT3 suppressor of mif two 3 homolog 3 (Yeast), isoform CRA_d OS=Homo sapiens GN=SUMO3 PE=1 SV=1;tr|A8MU27|A8MU27_HUMAN Small ubiquitin-related modifier 3 OS=Homo sapiens GN=SUMO3 PE=1 SV=1;sp|Q6EEV6|SUMO4_HUMAN Small ubiquitin-relat	5	1	1	0	0	0	0	0	0	0	0	15.317	135	0	16.858	By MS/MS	By MS/MS									8.9	8.9	0	0	0	0	0	0	0	0	1	1	0	0	0	0	0	0	0	0	25644000
A8MUD9;P18124	60S ribosomal protein L7	RPL7	tr|A8MUD9|A8MUD9_HUMAN 60S ribosomal protein L7 OS=Homo sapiens GN=RPL7 PE=1 SV=1;sp|P18124|RL7_HUMAN 60S ribosomal protein L7 OS=Homo sapiens GN=RPL7 PE=1 SV=1	4	1	1	2	2	3	3	0	1	0	1	24.433	208	0	32.057	By matching	By matching	By matching	By MS/MS	By MS/MS	By MS/MS		By MS/MS		By matching	5.3	5.3	14.4	14.4	20.2	20.2	0	5.3	0	5.3	0	0	0	1	2	3	0	1	0	0	6652100
B2R4S9;U3KQK0;Q99880;Q99879;Q99877;Q93079;Q8N257;Q5QNW6;Q16778;P62807;P58876;P57053;P33778;P23527;P06899;O60814;Q96A08	Histone H2B;Histone H2B type 1-L;Histone H2B type 1-M;Histone H2B type 1-N;Histone H2B type 1-H;Histone H2B type 3-B;Histone H2B type 2-F;Histone H2B type 2-E;Histone H2B type 1-C/E/F/G/I;Histone H2B type 1-D;Histone H2B type F-S;Histone H2B type 1-B;Histone H2B type 1-O;Histone H2B type 1-J;Histone H2B type 1-K;Histone H2B type 1-A	HIST1H2BI;HIST1H2BN;HIST1H2BL;HIST1H2BM;HIST1H2BH;HIST3H2BB;HIST2H2BF;HIST2H2BE;HIST1H2BC;HIST1H2BD;H2BFS;HIST1H2BB;HIST1H2BO;HIST1H2BJ;HIST1H2BK;HIST1H2BA	tr|B2R4S9|B2R4S9_HUMAN Histone H2B OS=Homo sapiens GN=HIST1H2BE PE=2 SV=1;tr|U3KQK0|U3KQK0_HUMAN Histone H2B OS=Homo sapiens GN=HIST1H2BN PE=1 SV=1;sp|Q99880|H2B1L_HUMAN Histone H2B type 1-L OS=Homo sapiens GN=HIST1H2BL PE=1 SV=3;sp|Q99879|H2B1M_HUMAN Hist	17	0	0	1	0	1	1	1	0	0	0	13.906	126	0	13.339			By MS/MS		By matching	By MS/MS	By MS/MS				0	0	11.9	0	11.9	11.9	8.7	0	0	0	0	0	1	0	0	1	0	0	0	0	0
B4DUA7;Q9NX70	Mediator of RNA polymerase II transcription subunit 29	IXL;MED29	tr|B4DUA7|B4DUA7_HUMAN Intersex-like (Drosophila) OS=Homo sapiens GN=IXL PE=1 SV=1;sp|Q9NX70|MED29_HUMAN Mediator of RNA polymerase II transcription subunit 29 OS=Homo sapiens GN=MED29 PE=1 SV=1	2	1	2	0	1	0	1	0	0	0	0	23.472	221	0	13.321	By matching	By matching		By MS/MS		By MS/MS					7.2	7.2	0	7.2	0	5.4	0	0	0	0	0	0	0	1	0	0	0	0	0	0	933970
B5MD45;Q6UXI7	Vitrin	VIT	tr|B5MD45|B5MD45_HUMAN Vitrin OS=Homo sapiens GN=VIT PE=1 SV=1;sp|Q6UXI7|VITRN_HUMAN Vitrin OS=Homo sapiens GN=VIT PE=2 SV=1	2	0	0	0	0	0	0	0	1	0	1	68.696	630	0	7.7334								By matching		By MS/MS	0	0	0	0	0	0	0	1.3	0	1.3	0	0	0	0	0	0	0	0	0	0	0
B7Z645;O60506	Heterogeneous nuclear ribonucleoprotein Q	SYNCRIP	tr|B7Z645|B7Z645_HUMAN Heterogeneous nuclear ribonucleoprotein Q OS=Homo sapiens GN=SYNCRIP PE=1 SV=1;sp|O60506|HNRPQ_HUMAN Heterogeneous nuclear ribonucleoprotein Q OS=Homo sapiens GN=SYNCRIP PE=1 SV=2	2	0	0	0	0	1	1	0	0	0	0	52.046	464	0	6.4001					By MS/MS	By MS/MS					0	0	0	0	2.8	2.8	0	0	0	0	0	0	0	0	1	1	0	0	0	0	0
B8ZZ54;P61604;B8ZZL8	10 kDa heat shock protein, mitochondrial	HSPE1	tr|B8ZZ54|B8ZZ54_HUMAN 10 kDa heat shock protein, mitochondrial OS=Homo sapiens GN=HSPE1 PE=1 SV=1;sp|P61604|CH10_HUMAN 10 kDa heat shock protein, mitochondrial OS=Homo sapiens GN=HSPE1 PE=1 SV=2;tr|B8ZZL8|B8ZZL8_HUMAN 10 kDa heat shock protein, mitochondr	3	2	2	0	0	1	1	0	0	0	0	5.1899	47	0	11.345	By MS/MS	By MS/MS			By matching	By matching					46.8	46.8	0	0	21.3	21.3	0	0	0	0	1	0	0	0	0	0	0	0	0	0	74664000
B8ZZQ6;B8ZZA1;B8ZZW7;H7C2N1;P06454	Prothymosin alpha;Prothymosin alpha, N-terminally processed;Thymosin alpha-1	PTMA	tr|B8ZZQ6|B8ZZQ6_HUMAN Prothymosin alpha OS=Homo sapiens GN=PTMA PE=1 SV=1;tr|B8ZZA1|B8ZZA1_HUMAN Prothymosin alpha OS=Homo sapiens GN=PTMA PE=1 SV=1;tr|B8ZZW7|B8ZZW7_HUMAN Prothymosin alpha OS=Homo sapiens GN=PTMA PE=1 SV=1;tr|H7C2N1|H7C2N1_HUMAN Prothymo	5	1	0	1	1	0	0	1	0	0	1	11.758	107	0	8.5244	By MS/MS		By MS/MS	By MS/MS			By MS/MS			By matching	9.3	0	9.3	9.3	0	0	9.3	0	0	9.3	1	0	1	1	0	0	1	0	0	0	55546000
C9J0E4;P01040	Cystatin-A;Cystatin-A, N-terminally processed	CSTA	tr|C9J0E4|C9J0E4_HUMAN Cystatin-A OS=Homo sapiens GN=CSTA PE=1 SV=1;sp|P01040|CYTA_HUMAN Cystatin-A OS=Homo sapiens GN=CSTA PE=1 SV=1	2	0	0	0	0	0	0	0	0	1	1	7.0861	63	0	24.547									By matching	By MS/MS	0	0	0	0	0	0	0	0	22.2	22.2	0	0	0	0	0	0	0	0	0	1	0
C9J5V9;P67809;A0A087X1S2;H0Y449;Q9Y2T7;P16989	Nuclease-sensitive element-binding protein 1;Y-box-binding protein 2;Y-box-binding protein 3	YBX1;YBX2;YBX3	tr|C9J5V9|C9J5V9_HUMAN Nuclease-sensitive element-binding protein 1 (Fragment) OS=Homo sapiens GN=YBX1 PE=1 SV=1;sp|P67809|YBOX1_HUMAN Nuclease-sensitive element-binding protein 1 OS=Homo sapiens GN=YBX1 PE=1 SV=3;tr|A0A087X1S2|A0A087X1S2_HUMAN Nuclease-se	6	2	1	1	0	0	0	0	0	0	0	23.598	216	0	22.809	By MS/MS	By MS/MS	By matching								10.6	3.7	3.7	0	0	0	0	0	0	0	1	1	0	0	0	0	0	0	0	0	36395000
C9JH18;I1E4Y6;Q6Y7W6	PERQ amino acid-rich with GYF domain-containing protein 2	GIGYF2	tr|C9JH18|C9JH18_HUMAN PERQ amino acid-rich with GYF domain-containing protein 2 (Fragment) OS=Homo sapiens GN=GIGYF2 PE=1 SV=1;tr|I1E4Y6|I1E4Y6_HUMAN PERQ amino acid-rich with GYF domain-containing protein 2 OS=Homo sapiens GN=GIGYF2 PE=1 SV=1;sp|Q6Y7W6|P	3	0	0	0	0	0	0	0	1	0	1	16.78	149	0	6.2336								By MS/MS		By MS/MS	0	0	0	0	0	0	0	6	0	6	0	0	0	0	0	0	0	2	0	3	0
D6R904;A0A087WWU8;Q5HYB6;D6RFM2;Q5VU61		TPM3;DKFZp686J1372	tr|D6R904|D6R904_HUMAN Tropomyosin alpha-3 chain OS=Homo sapiens GN=TPM3 PE=1 SV=1;tr|A0A087WWU8|A0A087WWU8_HUMAN Tropomyosin alpha-3 chain OS=Homo sapiens GN=TPM3 PE=1 SV=1;tr|Q5HYB6|Q5HYB6_HUMAN Epididymis luminal protein 189 OS=Homo sapiens GN=DKFZp686J	5	2	1	0	0	0	0	0	0	0	0	11.017	95	0	11.251	By MS/MS	By MS/MS									27.4	14.7	0	0	0	0	0	0	0	0	1	1	0	0	0	0	0	0	0	0	7782800
D6R974;D6R956;P09936;D6RE83	Ubiquitin carboxyl-terminal hydrolase;Ubiquitin carboxyl-terminal hydrolase isozyme L1	UCHL1	tr|D6R974|D6R974_HUMAN Ubiquitin carboxyl-terminal hydrolase OS=Homo sapiens GN=UCHL1 PE=1 SV=1;tr|D6R956|D6R956_HUMAN Ubiquitin carboxyl-terminal hydrolase OS=Homo sapiens GN=UCHL1 PE=1 SV=1;sp|P09936|UCHL1_HUMAN Ubiquitin carboxyl-terminal hydrolase isoz	4	2	2	0	0	0	0	0	0	0	0	17.361	156	0	28.197	By MS/MS	By MS/MS									25.6	25.6	0	0	0	0	0	0	0	0	2	1	0	0	0	0	0	0	0	0	56631000
D6RBD7;C9J1V9;O43324	Eukaryotic translation elongation factor 1 epsilon-1	EEF1E1;EEF1E1-BLOC1S5	tr|D6RBD7|D6RBD7_HUMAN Eukaryotic translation elongation factor 1 epsilon-1 OS=Homo sapiens GN=EEF1E1 PE=4 SV=1;tr|C9J1V9|C9J1V9_HUMAN HCG2043275 OS=Homo sapiens GN=EEF1E1-BLOC1S5 PE=4 SV=2;sp|O43324|MCA3_HUMAN Eukaryotic translation elongation factor 1 ep	3	0	0	0	1	0	0	0	0	0	0	16.686	150	0	10.552				By MS/MS							0	0	0	7.3	0	0	0	0	0	0	0	0	0	0	0	0	0	0	0	0	0
E5RFH6;E5RFU2;P34913	Bifunctional epoxide hydrolase 2;Cytosolic epoxide hydrolase 2;Lipid-phosphate phosphatase	EPHX2	tr|E5RFH6|E5RFH6_HUMAN Bifunctional epoxide hydrolase 2 OS=Homo sapiens GN=EPHX2 PE=1 SV=1;tr|E5RFU2|E5RFU2_HUMAN Bifunctional epoxide hydrolase 2 OS=Homo sapiens GN=EPHX2 PE=1 SV=1;sp|P34913|HYES_HUMAN Bifunctional epoxide hydrolase 2 OS=Homo sapiens GN=E	3	0	0	0	0	1	1	0	0	0	0	42.102	372	0	18.037					By MS/MS	By MS/MS					0	0	0	0	2.2	2.2	0	0	0	0	0	0	0	0	0	0	0	0	0	0	0
E5RJD0		GM2A	tr|E5RJD0|E5RJD0_HUMAN Ganglioside GM2 activator (Fragment) OS=Homo sapiens GN=GM2A PE=1 SV=1	1	0	0	0	0	0	0	0	1	0	0	16.065	146	0	11.835								By MS/MS			0	0	0	0	0	0	0	5.5	0	0	0	0	0	0	0	0	0	0	0	0	0
E7EPB3;P50914	60S ribosomal protein L14	RPL14	tr|E7EPB3|E7EPB3_HUMAN 60S ribosomal protein L14 OS=Homo sapiens GN=RPL14 PE=1 SV=1;sp|P50914|RL14_HUMAN 60S ribosomal protein L14 OS=Homo sapiens GN=RPL14 PE=1 SV=4	2	0	0	0	0	2	1	0	1	0	0	14.558	124	0	11.565					By MS/MS	By MS/MS		By MS/MS			0	0	0	0	18.5	9.7	0	8.9	0	0	0	0	0	0	1	1	0	1	0	0	0
E7ETZ0;H0Y7A7;P62158;F8WBR5;M0QZ52;G3V479;G3V361;Q96HY3;E7EMB3	Calmodulin	CALM1;CALM2;CALM3	tr|E7ETZ0|E7ETZ0_HUMAN Calmodulin OS=Homo sapiens GN=CALM1 PE=1 SV=1;tr|H0Y7A7|H0Y7A7_HUMAN Calmodulin (Fragment) OS=Homo sapiens GN=CALM2 PE=1 SV=1;sp|P62158|CALM_HUMAN Calmodulin OS=Homo sapiens GN=CALM1 PE=1 SV=2;tr|F8WBR5|F8WBR5_HUMAN Calmodulin OS=Hom	9	0	0	0	0	1	0	1	1	1	2	16.966	150	0	11.409					By MS/MS		By matching	By MS/MS	By matching	By MS/MS	0	0	0	0	8.7	0	8.7	8.7	8.7	19.3	0	0	0	0	1	0	0	1	0	2	0
E7EX17;P23588;F8VP89;F8VX11;F8W0K0;F8VSC7	Eukaryotic translation initiation factor 4B	EIF4B	tr|E7EX17|E7EX17_HUMAN Eukaryotic translation initiation factor 4B OS=Homo sapiens GN=EIF4B PE=1 SV=1;sp|P23588|IF4B_HUMAN Eukaryotic translation initiation factor 4B OS=Homo sapiens GN=EIF4B PE=1 SV=2;tr|F8VP89|F8VP89_HUMAN Eukaryotic translation initiati	11	8	8	11	11	12	11	4	4	4	2	69.697	616	0	259.23	By MS/MS	By MS/MS	By MS/MS	By MS/MS	By MS/MS	By MS/MS	By MS/MS	By MS/MS	By MS/MS	By MS/MS	14.8	14.8	17.4	19.3	23.9	21.8	6.3	6.3	6.3	3.6	4	4	4	5	8	7	7	2	2	2	707900000
E7EX29;P63104;E5RGE1;E5RIR4;E9PD24;E7EVZ2;B7Z2E6;H0YB80;E7ESK7;B0AZS6;P27348;Q04917;P31946;P61981;P31947	14-3-3 protein zeta/delta;14-3-3 protein theta;14-3-3 protein eta;14-3-3 protein beta/alpha;14-3-3 protein beta/alpha, N-terminally processed;14-3-3 protein gamma;14-3-3 protein gamma, N-terminally processed;14-3-3 protein sigma	YWHAZ;YWHAQ;YWHAH;YWHAB;YWHAG;SFN	tr|E7EX29|E7EX29_HUMAN 14-3-3 protein zeta/delta (Fragment) OS=Homo sapiens GN=YWHAZ PE=1 SV=1;sp|P63104|1433Z_HUMAN 14-3-3 protein zeta/delta OS=Homo sapiens GN=YWHAZ PE=1 SV=1;tr|E5RGE1|E5RGE1_HUMAN 14-3-3 protein zeta/delta (Fragment) OS=Homo sapiens GN	15	0	1	0	0	0	0	0	1	0	1	28.036	246	0	11.027		By MS/MS						By matching		By MS/MS	0	4.1	0	0	0	0	0	3.7	0	3.7	0	1	0	0	0	0	0	0	0	1	0
E7EX53;E7EQV9;P61313;E7ENU7	Ribosomal protein L15;60S ribosomal protein L15	RPL15	tr|E7EX53|E7EX53_HUMAN Ribosomal protein L15 (Fragment) OS=Homo sapiens GN=RPL15 PE=1 SV=1;tr|E7EQV9|E7EQV9_HUMAN Ribosomal protein L15 (Fragment) OS=Homo sapiens GN=RPL15 PE=1 SV=1;sp|P61313|RL15_HUMAN 60S ribosomal protein L15 OS=Homo sapiens GN=RPL15 PE	4	1	1	2	2	2	2	0	1	0	0	15.722	133	0	10.9	By matching	By matching	By matching	By matching	By MS/MS	By matching		By matching			6.8	6.8	18.8	18.8	18.8	18.8	0	6.8	0	0	0	0	0	0	1	0	0	0	0	0	5470100
E9PCY7;G8JLB6;P55795;P31943;E5RGH4;E7EQJ0;D6RAM1;H0YAQ2;E5RGV0;D6R9T0;D6RFM3;D6RIT2;D6RIU0;D6RDU3;D6RJ04;D6RIH9;H0YBG7;H0YBD7;D6RBM0;H0YB39;P52597	Heterogeneous nuclear ribonucleoprotein H2;Heterogeneous nuclear ribonucleoprotein H;Heterogeneous nuclear ribonucleoprotein H, N-terminally processed;Heterogeneous nuclear ribonucleoprotein F;Heterogeneous nuclear ribonucleoprotein F, N-terminally processed	HNRNPH1;HNRNPH2;HNRNPF	tr|E9PCY7|E9PCY7_HUMAN Heterogeneous nuclear ribonucleoprotein H OS=Homo sapiens GN=HNRNPH1 PE=1 SV=1;tr|G8JLB6|G8JLB6_HUMAN Heterogeneous nuclear ribonucleoprotein H OS=Homo sapiens GN=HNRNPH1 PE=1 SV=1;sp|P55795|HNRH2_HUMAN Heterogeneous nuclear ribonucl	21	0	0	0	0	2	1	0	0	0	0	47.087	429	0	11.243					By MS/MS	By MS/MS					0	0	0	0	6.1	3.7	0	0	0	0	0	0	0	0	2	1	0	0	0	0	0
E9PJT3;E9PJ04;H0YCG1;A0A087WZZ5;E9PPJ0;Q13435	Splicing factor 3B subunit 2	SF3B2	tr|E9PJT3|E9PJT3_HUMAN Splicing factor 3B subunit 2 (Fragment) OS=Homo sapiens GN=SF3B2 PE=1 SV=1;tr|E9PJ04|E9PJ04_HUMAN Splicing factor 3B subunit 2 (Fragment) OS=Homo sapiens GN=SF3B2 PE=1 SV=6;tr|H0YCG1|H0YCG1_HUMAN Splicing factor 3B subunit 2 (Fragmen	6	0	0	0	0	3	3	0	0	0	0	29.134	273	0	22.491					By MS/MS	By MS/MS					0	0	0	0	15.4	15.4	0	0	0	0	0	0	0	0	3	2	0	0	0	0	0
E9PK09;E9PQN2;E9PKI6;E9PK91;Q9NYF8;E9PJA7	Bcl-2-associated transcription factor 1	BCLAF1	tr|E9PK09|E9PK09_HUMAN Bcl-2-associated transcription factor 1 (Fragment) OS=Homo sapiens GN=BCLAF1 PE=1 SV=6;tr|E9PQN2|E9PQN2_HUMAN Bcl-2-associated transcription factor 1 OS=Homo sapiens GN=BCLAF1 PE=1 SV=1;tr|E9PKI6|E9PKI6_HUMAN Bcl-2-associated transcr	7	1	1	3	3	4	2	0	0	0	0	83.134	725	0	33.528	By matching	By matching	By MS/MS	By MS/MS	By MS/MS	By MS/MS					2.2	2.2	6.1	6.1	6.6	2.9	0	0	0	0	0	0	3	1	2	1	0	0	0	0	9928000
E9PKE3;P11142;E9PI65;E9PLF4;E9PN89;P54652;E9PQQ4;E9PQK7;E9PK54;E9PNE6	Heat shock cognate 71 kDa protein;Heat shock-related 70 kDa protein 2	HSPA8;HSPA2	tr|E9PKE3|E9PKE3_HUMAN Heat shock cognate 71 kDa protein OS=Homo sapiens GN=HSPA8 PE=1 SV=1;sp|P11142|HSP7C_HUMAN Heat shock cognate 71 kDa protein OS=Homo sapiens GN=HSPA8 PE=1 SV=1;tr|E9PI65|E9PI65_HUMAN Heat shock cognate 71 kDa protein (Fragment) OS=Ho	13	0	0	0	0	3	3	0	1	0	1	68.805	627	0	22.914					By MS/MS	By MS/MS	By matching	By MS/MS	By matching	By matching	0	0	0	0	7	7	2.1	6.5	2.1	4	0	0	0	0	2	1	0	1	0	0	0
E9PP50;E9PK25;P23528;E9PLJ3;E9PS23;E9PQB7;G3V1A4;Q9Y281	Cofilin-1;Cofilin-2	CFL1;CFL2	tr|E9PP50|E9PP50_HUMAN Cofilin-1 (Fragment) OS=Homo sapiens GN=CFL1 PE=1 SV=6;tr|E9PK25|E9PK25_HUMAN Cofilin-1 OS=Homo sapiens GN=CFL1 PE=1 SV=1;sp|P23528|COF1_HUMAN Cofilin-1 OS=Homo sapiens GN=CFL1 PE=1 SV=3;tr|E9PLJ3|E9PLJ3_HUMAN Cofilin-1 (Fragment) OS	8	2	2	1	0	0	0	0	0	0	0	17.777	159	0	10.614	By MS/MS	By matching	By matching								14.5	14.5	7.5	0	0	0	0	0	0	0	0	0	0	0	0	0	0	0	0	0	31735000
E9PS50;J3KMX5;P62277	40S ribosomal protein S13	RPS13	tr|E9PS50|E9PS50_HUMAN 40S ribosomal protein S13 (Fragment) OS=Homo sapiens GN=RPS13 PE=1 SV=1;tr|J3KMX5|J3KMX5_HUMAN 40S ribosomal protein S13 OS=Homo sapiens GN=RPS13 PE=1 SV=1;sp|P62277|RS13_HUMAN 40S ribosomal protein S13 OS=Homo sapiens GN=RPS13 PE=1	3	1	1	0	0	3	2	0	1	0	0	12.459	116	0	16.915	By matching	By matching			By MS/MS	By MS/MS		By MS/MS			9.5	9.5	0	0	19.8	9.5	0	8.6	0	0	0	0	0	0	3	1	0	1	0	0	3384200
F8VS58;F8VQY6;F8VRK7;G3V210;F8VZS0;F8VU65;F8VWS0;Q8NHW5;P05388;F8VWV4;F8VPE8;F8VW21	60S acidic ribosomal protein P0-like;60S acidic ribosomal protein P0	RPLP0;RPLP0P6	tr|F8VS58|F8VS58_HUMAN 60S acidic ribosomal protein P0 (Fragment) OS=Homo sapiens GN=RPLP0 PE=1 SV=1;tr|F8VQY6|F8VQY6_HUMAN 60S acidic ribosomal protein P0 OS=Homo sapiens GN=RPLP0 PE=1 SV=1;tr|F8VRK7|F8VRK7_HUMAN 60S acidic ribosomal protein P0 OS=Homo sa	12	1	1	0	1	2	2	0	1	1	0	13.828	121	0	11.769	By matching	By matching		By matching	By MS/MS	By MS/MS		By MS/MS	By matching		8.3	8.3	0	9.1	17.4	17.4	0	8.3	8.3	0	0	0	0	0	1	2	0	1	0	0	2909200
F8VUA6;H0YHA7;J3QQ67;Q07020;G3V203;F8VYV2	60S ribosomal protein L18	RPL18	tr|F8VUA6|F8VUA6_HUMAN 60S ribosomal protein L18 (Fragment) OS=Homo sapiens GN=RPL18 PE=1 SV=1;tr|H0YHA7|H0YHA7_HUMAN 60S ribosomal protein L18 (Fragment) OS=Homo sapiens GN=RPL18 PE=1 SV=1;tr|J3QQ67|J3QQ67_HUMAN 60S ribosomal protein L18 (Fragment) OS=Hom	7	3	3	3	2	4	4	3	4	1	3	14.529	130	0	35.684	By matching	By matching	By matching	By matching	By MS/MS	By MS/MS	By MS/MS	By MS/MS	By matching	By MS/MS	26.2	26.2	29.2	19.2	36.9	36.9	28.5	36.2	8.5	26.2	0	0	0	0	3	3	1	3	0	1	15955000
F8W6I7;P09651;F8VTQ5;F8W646;H0YH80	Heterogeneous nuclear ribonucleoprotein A1;Heterogeneous nuclear ribonucleoprotein A1, N-terminally processed	HNRNPA1	tr|F8W6I7|F8W6I7_HUMAN Heterogeneous nuclear ribonucleoprotein A1 OS=Homo sapiens GN=HNRNPA1 PE=1 SV=2;sp|P09651|ROA1_HUMAN Heterogeneous nuclear ribonucleoprotein A1 OS=Homo sapiens GN=HNRNPA1 PE=1 SV=5;tr|F8VTQ5|F8VTQ5_HUMAN Heterogeneous nuclear ribonuc	5	1	1	1	1	2	2	0	0	0	0	33.155	307	0	12.544	By MS/MS	By MS/MS	By MS/MS	By matching	By MS/MS	By MS/MS					5.2	5.2	5.2	5.2	8.8	8.8	0	0	0	0	1	2	1	0	3	1	0	0	0	0	47884000
F8W6P5;P68871	Hemoglobin subunit beta;LVV-hemorphin-7;Spinorphin	HBB	tr|F8W6P5|F8W6P5_HUMAN Hemoglobin subunit beta (Fragment) OS=Homo sapiens GN=HBB PE=1 SV=1;sp|P68871|HBB_HUMAN Hemoglobin subunit beta OS=Homo sapiens GN=HBB PE=1 SV=2	13	0	0	0	0	0	0	0	0	0	3	9.67	90	0	30.14										By MS/MS	0	0	0	0	0	0	0	0	0	35.6	0	0	0	0	0	0	0	0	0	4	0
F8WE04;P04792	Heat shock protein beta-1	HSPB1	tr|F8WE04|F8WE04_HUMAN Heat shock protein beta-1 OS=Homo sapiens GN=HSPB1 PE=1 SV=1;sp|P04792|HSPB1_HUMAN Heat shock protein beta-1 OS=Homo sapiens GN=HSPB1 PE=1 SV=2	2	0	0	0	0	0	0	0	0	0	1	20.406	186	0	7.5393										By MS/MS	0	0	0	0	0	0	0	0	0	8.6	0	0	0	0	0	0	0	0	0	2	0
F8WE65;C9J5S7;P62937;P0DN26;A0A0H2UH34;A0A0B4J2A2;A0A075B767;A0A075B759;Q9Y536;F5H284	Peptidyl-prolyl cis-trans isomerase;Peptidyl-prolyl cis-trans isomerase A;Peptidyl-prolyl cis-trans isomerase A, N-terminally processed;Peptidyl-prolyl cis-trans isomerase A-like 4A/B/C;Peptidyl-prolyl cis-trans isomerase A-like 4D	PPIA;PPIAL4C;PPIAL4E;PPIAL4A;PPIAL4D	tr|F8WE65|F8WE65_HUMAN Peptidyl-prolyl cis-trans isomerase OS=Homo sapiens GN=PPIA PE=1 SV=1;tr|C9J5S7|C9J5S7_HUMAN Peptidyl-prolyl cis-trans isomerase OS=Homo sapiens GN=PPIA PE=1 SV=1;sp|P62937|PPIA_HUMAN Peptidyl-prolyl cis-trans isomerase A OS=Homo sap	10	0	0	0	0	1	0	1	1	0	1	13.022	120	0	12.05					By MS/MS		By MS/MS	By MS/MS		By MS/MS	0	0	0	0	11.7	0	7.5	7.5	0	7.5	0	0	0	0	1	0	1	2	0	2	0
G3V213;F8VZG5;F8W1A4;P54819	Adenylate kinase 2, mitochondrial;Adenylate kinase 2, mitochondrial;Adenylate kinase 2, mitochondrial, N-terminally processed	AK2	tr|G3V213|G3V213_HUMAN Adenylate kinase 2, isoform CRA_a OS=Homo sapiens GN=AK2 PE=1 SV=1;tr|F8VZG5|F8VZG5_HUMAN Adenylate kinase 2, mitochondrial OS=Homo sapiens GN=AK2 PE=1 SV=1;tr|F8W1A4|F8W1A4_HUMAN Adenylate kinase 2, mitochondrial OS=Homo sapiens GN=	4	1	1	0	1	0	0	0	0	0	0	14.324	133	0	6.1058	By matching	By MS/MS		By matching							12.8	12.8	0	12.8	0	0	0	0	0	0	0	1	0	0	0	0	0	0	0	0	4468000
G3V279;P84090	Enhancer of rudimentary homolog	ERH	tr|G3V279|G3V279_HUMAN Enhancer of rudimentary homolog OS=Homo sapiens GN=ERH PE=1 SV=1;sp|P84090|ERH_HUMAN Enhancer of rudimentary homolog OS=Homo sapiens GN=ERH PE=1 SV=1	2	3	3	2	2	3	2	1	1	2	1	8.2033	71	0	323.31	By MS/MS	By MS/MS	By MS/MS	By MS/MS	By MS/MS	By MS/MS	By MS/MS	By MS/MS	By MS/MS	By MS/MS	22.5	22.5	22.5	22.5	46.5	22.5	22.5	15.5	22.5	15.5	1	1	4	0	4	3	1	1	3	2	81717000
G3V461;G3V4N7;P12277	Creatine kinase B-type	CKB	tr|G3V461|G3V461_HUMAN Creatine kinase B-type (Fragment) OS=Homo sapiens GN=CKB PE=1 SV=1;tr|G3V4N7|G3V4N7_HUMAN Creatine kinase B-type (Fragment) OS=Homo sapiens GN=CKB PE=1 SV=1;sp|P12277|KCRB_HUMAN Creatine kinase B-type OS=Homo sapiens GN=CKB PE=1 SV=1	3	0	0	0	0	0	0	0	1	0	0	14.221	128	0	6.1046								By MS/MS			0	0	0	0	0	0	0	8.6	0	0	0	0	0	0	0	0	0	2	0	0	0
G3V4M8;G3V5X6;G3V3K6;G3V251;B4DSU6;G3V555;G3V575;G3V576;G3V4W0;B4DY08;B2R5W2;G3V4C1;G3V2Q1;P07910	Heterogeneous nuclear ribonucleoproteins C1/C2	HNRNPC	tr|G3V4M8|G3V4M8_HUMAN Heterogeneous nuclear ribonucleoproteins C1/C2 (Fragment) OS=Homo sapiens GN=HNRNPC PE=1 SV=1;tr|G3V5X6|G3V5X6_HUMAN Heterogeneous nuclear ribonucleoproteins C1/C2 (Fragment) OS=Homo sapiens GN=HNRNPC PE=1 SV=1;tr|G3V3K6|G3V3K6_HUMAN	14	0	0	0	0	0	0	0	1	0	0	7.2803	66	0	6.6021								By MS/MS			0	0	0	0	0	0	0	16.7	0	0	0	0	0	0	0	0	0	0	0	0	0
H0Y5H9;Q5K684;P48594;P29508	Serpin B4;Serpin B3	SERPINB4;SERPINB3	tr|H0Y5H9|H0Y5H9_HUMAN Serpin B4 (Fragment) OS=Homo sapiens GN=SERPINB4 PE=1 SV=1;tr|Q5K684|Q5K684_HUMAN SCCA1/SCCA2 fusion protein OS=Homo sapiens GN=SERPINB3 PE=1 SV=1;sp|P48594|SPB4_HUMAN Serpin B4 OS=Homo sapiens GN=SERPINB4 PE=1 SV=2;sp|P29508|SPB3_HU	4	0	0	0	0	0	0	0	0	0	1	42.388	371	0	6.1299										By MS/MS	0	0	0	0	0	0	0	0	0	2.4	0	0	0	0	0	0	0	0	0	0	0
H0YC10;H0YAS7;H0YAS6;H0YB75;A0A087WTT1;E7EQV3;E7ERJ7;Q9H361;P11940	Polyadenylate-binding protein;Polyadenylate-binding protein 3;Polyadenylate-binding protein 1	PABPC1;PABPC3	tr|H0YC10|H0YC10_HUMAN Polyadenylate-binding protein 1 (Fragment) OS=Homo sapiens GN=PABPC1 PE=1 SV=1;tr|H0YAS7|H0YAS7_HUMAN Polyadenylate-binding protein 1 (Fragment) OS=Homo sapiens GN=PABPC1 PE=1 SV=1;tr|H0YAS6|H0YAS6_HUMAN Polyadenylate-binding protein	9	1	1	1	0	1	1	0	0	0	0	4.2618	42	0	6.4516	By matching	By matching	By matching		By MS/MS	By matching					38.1	38.1	38.1	0	38.1	38.1	0	0	0	0	0	0	0	0	1	0	0	0	0	0	10871000
H0YEN5;E9PQD7;P15880	40S ribosomal protein S2	RPS2	tr|H0YEN5|H0YEN5_HUMAN 40S ribosomal protein S2 (Fragment) OS=Homo sapiens GN=RPS2 PE=1 SV=1;tr|E9PQD7|E9PQD7_HUMAN 40S ribosomal protein S2 OS=Homo sapiens GN=RPS2 PE=1 SV=1;sp|P15880|RS2_HUMAN 40S ribosomal protein S2 OS=Homo sapiens GN=RPS2 PE=1 SV=2	3	1	1	0	0	1	1	0	0	0	0	21.154	195	0	9.0753	By matching	By matching			By MS/MS	By MS/MS					5.6	5.6	0	0	5.6	5.6	0	0	0	0	0	0	0	0	1	1	0	0	0	0	2008900
H0YH81;P06576;F8W079	ATP synthase subunit beta;ATP synthase subunit beta, mitochondrial	ATP5B	tr|H0YH81|H0YH81_HUMAN ATP synthase subunit beta (Fragment) OS=Homo sapiens GN=ATP5B PE=1 SV=1;sp|P06576|ATPB_HUMAN ATP synthase subunit beta, mitochondrial OS=Homo sapiens GN=ATP5B PE=1 SV=3;tr|F8W079|F8W079_HUMAN ATP synthase subunit beta, mitochondrial	5	0	0	1	2	4	3	0	1	0	1	38.138	362	0	43.884			By matching	By matching	By MS/MS	By MS/MS		By MS/MS		By matching	0	0	4.4	7.7	16.9	11.3	0	2.8	0	2.8	0	0	0	0	2	2	0	1	0	0	0
H0YMI6;H0YMA1;H0YMZ1;H0YL69;P25789;H0YKS0;H0YLS6;H0YLC2;H0YKT8;H0YN18	Proteasome subunit alpha type;Proteasome subunit alpha type-4;Proteasome subunit beta type	PSMA4	tr|H0YMI6|H0YMI6_HUMAN Proteasome subunit alpha type (Fragment) OS=Homo sapiens GN=PSMA4 PE=1 SV=1;tr|H0YMA1|H0YMA1_HUMAN Proteasome subunit alpha type (Fragment) OS=Homo sapiens GN=PSMA4 PE=1 SV=1;tr|H0YMZ1|H0YMZ1_HUMAN Proteasome subunit alpha type (Frag	10	0	0	0	0	2	2	0	0	0	0	20.526	183	0	14.72					By MS/MS	By MS/MS					0	0	0	0	13.7	13.7	0	0	0	0	0	0	0	0	1	2	0	0	0	0	0
H0YMM1;H0YKS4;H0YMD0;H0YMU9;H0YN42;P07355;H0YKV8;H0YKL9;H0YKZ7;H0YLV6;H0YMT9;H0YKX9;H0YMW4;H0YM50;A6NMY6	Annexin;Annexin A2;Putative annexin A2-like protein	ANXA2;ANXA2P2	tr|H0YMM1|H0YMM1_HUMAN Annexin (Fragment) OS=Homo sapiens GN=ANXA2 PE=1 SV=1;tr|H0YKS4|H0YKS4_HUMAN Annexin (Fragment) OS=Homo sapiens GN=ANXA2 PE=1 SV=1;tr|H0YMD0|H0YMD0_HUMAN Annexin (Fragment) OS=Homo sapiens GN=ANXA2 PE=1 SV=1;tr|H0YMU9|H0YMU9_HUMAN An	24	0	0	0	0	0	0	0	1	0	3	16.458	149	0	19.741								By matching		By MS/MS	0	0	0	0	0	0	0	6.7	0	19.5	0	0	0	0	0	0	0	0	0	3	0
H3BLZ8;Q92841	Probable ATP-dependent RNA helicase DDX17	DDX17	tr|H3BLZ8|H3BLZ8_HUMAN Probable ATP-dependent RNA helicase DDX17 OS=Homo sapiens GN=DDX17 PE=1 SV=1;sp|Q92841|DDX17_HUMAN Probable ATP-dependent RNA helicase DDX17 OS=Homo sapiens GN=DDX17 PE=1 SV=2	2	0	0	0	0	1	1	0	1	0	0	80.439	731	0	6.3911					By MS/MS	By matching		By matching			0	0	0	0	1.6	1.6	0	1.6	0	0	0	0	0	0	1	0	0	0	0	0	0
H3BPE7;P35637	RNA-binding protein FUS	FUS	tr|H3BPE7|H3BPE7_HUMAN RNA-binding protein FUS OS=Homo sapiens GN=FUS PE=1 SV=1;sp|P35637|FUS_HUMAN RNA-binding protein FUS OS=Homo sapiens GN=FUS PE=1 SV=1	2	0	0	2	0	2	0	0	0	0	0	53.496	527	0	13.324			By MS/MS		By MS/MS						0	0	7.8	0	7.8	0	0	0	0	0	0	0	1	0	3	0	0	0	0	0	0
H3BQ52;H3BTD3;H3BMD8;A6NMQ3;Q5T5H1;P56211;O43768	cAMP-regulated phosphoprotein 19;Alpha-endosulfine	ARPP19;ENSA	tr|H3BQ52|H3BQ52_HUMAN cAMP-regulated phosphoprotein 19 OS=Homo sapiens GN=ARPP19 PE=1 SV=1;tr|H3BTD3|H3BTD3_HUMAN cAMP-regulated phosphoprotein 19 (Fragment) OS=Homo sapiens GN=ARPP19 PE=1 SV=1;tr|H3BMD8|H3BMD8_HUMAN cAMP-regulated phosphoprotein 19 OS=Ho	7	0	0	1	1	0	1	0	0	0	0	7.6866	71	0	6.0509			By matching	By MS/MS		By MS/MS					0	0	15.5	15.5	0	15.5	0	0	0	0	0	0	0	0	0	1	0	0	0	0	0
H3BT25;H3BUW1;H3BTJ2;H3BQ34;B4DNK4;H3BTN5;P14618;H3BU13	Pyruvate kinase;Pyruvate kinase PKM	PKM	tr|H3BT25|H3BT25_HUMAN Pyruvate kinase PKM (Fragment) OS=Homo sapiens GN=PKM PE=1 SV=1;tr|H3BUW1|H3BUW1_HUMAN Pyruvate kinase PKM (Fragment) OS=Homo sapiens GN=PKM PE=1 SV=1;tr|H3BTJ2|H3BTJ2_HUMAN Pyruvate kinase PKM (Fragment) OS=Homo sapiens GN=PKM PE=1	8	0	0	0	0	2	2	0	0	0	0	16.427	151	0	11.542					By MS/MS	By MS/MS					0	0	0	0	15.2	15.2	0	0	0	0	0	0	0	0	0	1	0	0	0	0	0
H7BY16;P19338	Nucleolin	NCL	tr|H7BY16|H7BY16_HUMAN Nucleolin (Fragment) OS=Homo sapiens GN=NCL PE=1 SV=6;sp|P19338|NUCL_HUMAN Nucleolin OS=Homo sapiens GN=NCL PE=1 SV=3	2	1	1	1	2	3	2	1	0	0	0	32.389	296	0	38.985	By MS/MS	By matching	By matching	By MS/MS	By MS/MS	By MS/MS	By MS/MS				4.1	4.1	4.1	8.8	14.5	9.8	4.1	0	0	0	1	0	0	2	2	2	1	0	0	0	10016000
J3KQA9;Q5JR59	Microtubule-associated tumor suppressor candidate 2	MTUS2	tr|J3KQA9|J3KQA9_HUMAN Microtubule-associated tumor suppressor candidate 2 OS=Homo sapiens GN=MTUS2 PE=1 SV=1;sp|Q5JR59|MTUS2_HUMAN Microtubule-associated tumor suppressor candidate 2 OS=Homo sapiens GN=MTUS2 PE=1 SV=3	2	1	1	1	1	1	1	0	0	0	0	151.17	1379	0	9.8994	By matching	By matching	By MS/MS	By matching	By MS/MS	By MS/MS					0.9	0.9	0.9	0.9	0.9	0.9	0	0	0	0	0	0	0	0	3	4	0	0	0	0	392580000
J3KSP2;J3KT73;J3QL01;P63173	60S ribosomal protein L38	RPL38	tr|J3KSP2|J3KSP2_HUMAN 60S ribosomal protein L38 (Fragment) OS=Homo sapiens GN=RPL38 PE=1 SV=1;tr|J3KT73|J3KT73_HUMAN 60S ribosomal protein L38 OS=Homo sapiens GN=RPL38 PE=1 SV=1;tr|J3QL01|J3QL01_HUMAN 60S ribosomal protein L38 OS=Homo sapiens GN=RPL38 PE=	4	0	0	0	0	1	1	0	0	0	0	2.559	21	0	13.177					By matching	By MS/MS					0	0	0	0	61.9	61.9	0	0	0	0	0	0	0	0	0	1	0	0	0	0	0
J3KTL2;Q07955;J3KSR8	Serine/arginine-rich splicing factor 1	SRSF1	tr|J3KTL2|J3KTL2_HUMAN Serine/arginine-rich-splicing factor 1 OS=Homo sapiens GN=SRSF1 PE=1 SV=1;sp|Q07955|SRSF1_HUMAN Serine/arginine-rich splicing factor 1 OS=Homo sapiens GN=SRSF1 PE=1 SV=2;tr|J3KSR8|J3KSR8_HUMAN Serine/arginine-rich-splicing factor 1 (	3	1	0	2	1	1	0	0	0	0	0	28.329	253	0	11.105	By MS/MS		By MS/MS	By matching	By MS/MS						4.7	0	8.3	3.6	4.7	0	0	0	0	0	1	0	0	0	1	0	0	0	0	0	0
J3QLE5;A8MT02;P63162;P14678;Q92611	Small nuclear ribonucleoprotein-associated protein N;Small nuclear ribonucleoprotein-associated proteins B and B;ER degradation-enhancing alpha-mannosidase-like protein 1	SNRPN;SNRPB;EDEM1	tr|J3QLE5|J3QLE5_HUMAN Small nuclear ribonucleoprotein-associated protein N (Fragment) OS=Homo sapiens GN=SNRPN PE=4 SV=1;tr|A8MT02|A8MT02_HUMAN Small nuclear ribonucleoprotein-associated proteins B and B OS=Homo sapiens GN=SNRPB PE=1 SV=3;sp|P63162|RSMN_	5	1	1	0	0	1	1	0	0	0	0	17.546	169	0	8.4425	By matching	By matching			By matching	By MS/MS					4.7	4.7	0	0	4.7	4.7	0	0	0	0	0	0	0	0	0	0	0	0	0	0	5149000
J3QSB4;P26373	60S ribosomal protein L13	RPL13	tr|J3QSB4|J3QSB4_HUMAN 60S ribosomal protein L13 (Fragment) OS=Homo sapiens GN=RPL13 PE=1 SV=1;sp|P26373|RL13_HUMAN 60S ribosomal protein L13 OS=Homo sapiens GN=RPL13 PE=1 SV=4	2	0	0	0	0	1	1	1	1	1	0	14.692	126	0	86.534					By MS/MS	By MS/MS	By matching	By MS/MS	By matching		0	0	0	0	8.7	8.7	8.7	8.7	8.7	0	0	0	0	0	1	1	0	1	0	0	0
K7EM20;P62258	14-3-3 protein epsilon	YWHAE	tr|K7EM20|K7EM20_HUMAN 14-3-3 protein epsilon (Fragment) OS=Homo sapiens GN=YWHAE PE=1 SV=1;sp|P62258|1433E_HUMAN 14-3-3 protein epsilon OS=Homo sapiens GN=YWHAE PE=1 SV=1	2	0	0	0	0	0	0	0	1	0	1	12.869	115	0	6.1614		By matching						By MS/MS		By MS/MS	0	8.7	0	0	0	0	0	9.6	0	9.6	0	0	0	0	0	0	0	1	0	1	0
M0QXS5;P14866;M0QYT0	Heterogeneous nuclear ribonucleoprotein L	HNRNPL	tr|M0QXS5|M0QXS5_HUMAN Heterogeneous nuclear ribonucleoprotein L (Fragment) OS=Homo sapiens GN=HNRNPL PE=1 SV=1;sp|P14866|HNRPL_HUMAN Heterogeneous nuclear ribonucleoprotein L OS=Homo sapiens GN=HNRNPL PE=1 SV=2;tr|M0QYT0|M0QYT0_HUMAN Uncharacterized prote	4	1	1	2	3	4	3	0	1	0	1	58.362	530	0	32.905	By matching	By matching	By MS/MS	By matching	By MS/MS	By MS/MS		By matching		By MS/MS	2.1	2.1	4.3	4.3	8.3	6.4	0	1.9	0	1.9	0	0	1	0	2	2	0	0	0	1	2815000
M0R1N2;M0QY62;E7ETH6	Zinc finger protein 587B	ZNF587B	tr|M0R1N2|M0R1N2_HUMAN Zinc finger protein 587B (Fragment) OS=Homo sapiens GN=ZNF587B PE=1 SV=6;tr|M0QY62|M0QY62_HUMAN Zinc finger protein 587B OS=Homo sapiens GN=ZNF587B PE=1 SV=1;sp|E7ETH6|Z587B_HUMAN Zinc finger protein 587B OS=Homo sapiens GN=ZNF587B P	3	0	0	1	1	1	1	1	1	0	1	49.11	431	0	6.8283			By MS/MS	By matching	By MS/MS	By MS/MS	By MS/MS	By matching		By matching	0	0	3.7	3.7	3.7	3.7	3.7	3.7	0	3.7	0	0	0	0	1	0	1	0	0	0	0
M0R1V7;J3QS39;J3QTR3;F5H6Q2;F5GYU3;F5H2Z3;F5H265;B4DV12;F5H388;F5H747;F5GXK7;J3QKN0;Q5PY61;Q96C32;P62987;P62979;P0CG47;P0CG48;J3QSA3;F5GZ39;M0R1M6;M0R2S1;J3QLP7;J3QRK5	Ubiquitin-60S ribosomal protein L40;Ubiquitin;60S ribosomal protein L40;Ubiquitin-40S ribosomal protein S27a;Ubiquitin;40S ribosomal protein S27a;Polyubiquitin-B;Ubiquitin;Polyubiquitin-C;Ubiquitin	UBA52;UBB;RPS27A;UBC;UBBP4	tr|M0R1V7|M0R1V7_HUMAN Ubiquitin-60S ribosomal protein L40 (Fragment) OS=Homo sapiens GN=UBA52 PE=1 SV=1;tr|J3QS39|J3QS39_HUMAN Polyubiquitin-B (Fragment) OS=Homo sapiens GN=UBB PE=1 SV=1;tr|J3QTR3|J3QTR3_HUMAN Ubiquitin-40S ribosomal protein S27a (Fragmen	24	1	1	1	1	1	1	2	2	1	2	7.1321	63	0	28.193	By matching	By matching	By matching	By matching	By matching	By MS/MS	By matching	By MS/MS	By matching	By MS/MS	25.4	25.4	25.4	25.4	25.4	25.4	39.7	39.7	25.4	39.7	0	0	0	0	0	1	0	3	0	2	8326300
O14737;K7ESJ4;K7EQA1	Programmed cell death protein 5	PDCD5	sp|O14737|PDCD5_HUMAN Programmed cell death protein 5 OS=Homo sapiens GN=PDCD5 PE=1 SV=3;tr|K7ESJ4|K7ESJ4_HUMAN Programmed cell death protein 5 OS=Homo sapiens GN=PDCD5 PE=1 SV=1;tr|K7EQA1|K7EQA1_HUMAN Programmed cell death protein 5 OS=Homo sapiens GN=PDC	5	3	2	1	0	0	0	0	0	0	0	14.285	125	0	21.031	By MS/MS	By MS/MS	By matching								27.2	16.8	8	0	0	0	0	0	0	0	2	1	0	0	0	0	0	0	0	0	51813000
O14744	Protein arginine N-methyltransferase 5;Protein arginine N-methyltransferase 5, N-terminally processed	PRMT5	sp|O14744|ANM5_HUMAN Protein arginine N-methyltransferase 5 OS=Homo sapiens GN=PRMT5 PE=1 SV=4	14	5	4	11	10	14	12	6	16	8	13	72.683	637	0	323.31	By matching	By matching	By MS/MS	By MS/MS	By MS/MS	By MS/MS	By MS/MS	By MS/MS	By MS/MS	By MS/MS	8.5	5.8	21.5	17.1	27.6	23.2	10.7	30.1	14.8	23.2	0	0	9	7	13	18	3	33	6	16	99381000
O43143	Pre-mRNA-splicing factor ATP-dependent RNA helicase DHX15	DHX15	sp|O43143|DHX15_HUMAN Pre-mRNA-splicing factor ATP-dependent RNA helicase DHX15 OS=Homo sapiens GN=DHX15 PE=1 SV=2	1	0	0	0	0	1	1	0	0	0	0	90.932	795	0	17.017					By MS/MS	By MS/MS					0	0	0	0	1.5	1.5	0	0	0	0	0	0	0	0	1	1	0	0	0	0	0
O43920	NADH dehydrogenase [ubiquinone] iron-sulfur protein 5	NDUFS5	sp|O43920|NDUS5_HUMAN NADH dehydrogenase [ubiquinone] iron-sulfur protein 5 OS=Homo sapiens GN=NDUFS5 PE=1 SV=3	1	0	0	0	0	0	1	0	1	0	0	12.517	106	0	10.719						By MS/MS		By MS/MS			0	0	0	0	0	11.3	0	9.4	0	0	0	0	0	0	0	1	0	1	0	0	0
O75223;A0A0B4J1Y4;M0QZK8;B8ZZK2	Gamma-glutamylcyclotransferase	GGCT	sp|O75223|GGCT_HUMAN Gamma-glutamylcyclotransferase OS=Homo sapiens GN=GGCT PE=1 SV=1;tr|A0A0B4J1Y4|A0A0B4J1Y4_HUMAN Gamma-glutamylcyclotransferase OS=Homo sapiens GN=GGCT PE=1 SV=1;tr|M0QZK8|M0QZK8_HUMAN Uncharacterized protein OS=Homo sapiens PE=4 SV=1;t	4	0	0	0	0	0	0	0	1	0	2	21.007	188	0	14.396								By matching		By MS/MS	0	0	0	0	0	0	0	5.3	0	11.2	0	0	0	0	0	0	0	0	0	2	0
O75533	Splicing factor 3B subunit 1	SF3B1	sp|O75533|SF3B1_HUMAN Splicing factor 3B subunit 1 OS=Homo sapiens GN=SF3B1 PE=1 SV=3	1	2	1	2	1	3	2	0	1	0	1	145.83	1304	0	18.018	By matching	By matching	By MS/MS	By matching	By MS/MS	By MS/MS		By matching		By matching	2.5	1.4	2.5	1.1	3.1	1.8	0	0.7	0	1.1	0	0	1	0	0	1	0	0	0	0	8696400
O75688;B8ZZF0;C9JIR6	Protein phosphatase 1B	PPM1B	sp|O75688|PPM1B_HUMAN Protein phosphatase 1B OS=Homo sapiens GN=PPM1B PE=1 SV=1;tr|B8ZZF0|B8ZZF0_HUMAN Protein phosphatase 1B (Fragment) OS=Homo sapiens GN=PPM1B PE=1 SV=2;tr|C9JIR6|C9JIR6_HUMAN Protein phosphatase 1B (Fragment) OS=Homo sapiens GN=PPM1B PE	7	4	3	9	11	12	10	6	7	4	7	52.642	479	0	187.4	By MS/MS	By matching	By MS/MS	By MS/MS	By MS/MS	By MS/MS	By MS/MS	By MS/MS	By MS/MS	By matching	11.1	6.5	26.3	30.7	30.1	23.2	15.2	16.7	11.5	16.7	1	0	4	7	8	10	2	10	1	0	29072000
P00995	Pancreatic secretory trypsin inhibitor	SPINK1	sp|P00995|ISK1_HUMAN Serine protease inhibitor Kazal-type 1 OS=Homo sapiens GN=SPINK1 PE=1 SV=2	1	0	0	0	0	0	0	0	1	0	1	8.5067	79	0	6.0148								By matching		By MS/MS	0	0	0	0	0	0	0	11.4	0	11.4	0	0	0	0	0	0	0	0	0	1	0
P01876;A0A0G2JMB2;P01877	Ig alpha-1 chain C region;Ig alpha-2 chain C region	IGHA1;IGHA2	sp|P01876|IGHA1_HUMAN Ig alpha-1 chain C region OS=Homo sapiens GN=IGHA1 PE=1 SV=2;tr|A0A0G2JMB2|A0A0G2JMB2_HUMAN Ig alpha-2 chain C region (Fragment) OS=Homo sapiens GN=IGHA2 PE=1 SV=1;sp|P01877|IGHA2_HUMAN Ig alpha-2 chain C region OS=Homo sapiens GN=IGH	3	0	0	0	0	0	0	0	0	0	2	37.654	353	0	11.051										By MS/MS	0	0	0	0	0	0	0	0	0	7.4	0	0	0	0	0	0	0	0	0	2	0
P04259	Keratin, type II cytoskeletal 6B	KRT6B	sp|P04259|K2C6B_HUMAN Keratin, type II cytoskeletal 6B OS=Homo sapiens GN=KRT6B PE=1 SV=5	3	0	1	0	0	1	6	0	5	0	11	60.066	564	0	213.32	By matching	By matching	By matching	By matching	By matching	By MS/MS	By matching	By matching	By matching	By MS/MS	1.8	4.8	1.8	5.3	14.4	26.2	5	18.6	1.6	37.1	0	0	0	0	0	3	0	0	0	19	0
P04264;CON__P04264	Keratin, type II cytoskeletal 1	KRT1	sp|P04264|K2C1_HUMAN Keratin, type II cytoskeletal 1 OS=Homo sapiens GN=KRT1 PE=1 SV=6;	19	8	5	14	23	43	43	10	30	8	60	66.038	644	0	323.31	By MS/MS	By matching	By MS/MS	By MS/MS	By MS/MS	By MS/MS	By MS/MS	By MS/MS	By MS/MS	By MS/MS	14	8.9	25.8	33.5	41.6	41.6	13.8	38	13.7	56.8	2	0	4	12	77	100	4	46	1	187	45064000
P04406;E7EUT5	Glyceraldehyde-3-phosphate dehydrogenase	GAPDH	sp|P04406|G3P_HUMAN Glyceraldehyde-3-phosphate dehydrogenase OS=Homo sapiens GN=GAPDH PE=1 SV=3;tr|E7EUT5|E7EUT5_HUMAN Glyceraldehyde-3-phosphate dehydrogenase OS=Homo sapiens GN=GAPDH PE=1 SV=1	3	3	3	2	1	1	1	0	6	1	8	36.053	335	0	78.297	By MS/MS	By MS/MS	By matching	By matching	By matching	By matching		By MS/MS	By matching	By MS/MS	14	14	6.9	2.4	4.5	4.5	0	21.5	2.4	26.9	2	3	0	0	0	0	0	3	0	8	204850000
P05089	Arginase-1	ARG1	sp|P05089|ARGI1_HUMAN Arginase-1 OS=Homo sapiens GN=ARG1 PE=1 SV=2	1	0	0	0	0	0	0	0	0	0	1	34.735	322	0	7.5866										By MS/MS	0	0	0	0	0	0	0	0	0	3.4	0	0	0	0	0	0	0	0	0	0	0
P05109	Protein S100-A8;Protein S100-A8, N-terminally processed	S100A8	sp|P05109|S10A8_HUMAN Protein S100-A8 OS=Homo sapiens GN=S100A8 PE=1 SV=1	1	0	0	0	0	0	0	0	2	0	2	10.834	93	0	179.52								By MS/MS		By MS/MS	0	0	0	0	0	0	0	23.7	0	23.7	0	0	0	0	0	0	0	8	0	5	0
P05387	60S acidic ribosomal protein P2	RPLP2	sp|P05387|RLA2_HUMAN 60S acidic ribosomal protein P2 OS=Homo sapiens GN=RPLP2 PE=1 SV=1	2	3	2	0	1	0	0	0	1	0	0	11.665	115	0	26.361	By MS/MS	By MS/MS		By MS/MS				By MS/MS			36.5	20	0	10.4	0	0	0	10.4	0	0	3	1	0	0	0	0	0	1	0	0	78687000
P06702	Protein S100-A9	S100A9	sp|P06702|S10A9_HUMAN Protein S100-A9 OS=Homo sapiens GN=S100A9 PE=1 SV=1	1	0	0	0	0	0	0	0	1	0	2	13.242	114	0	23.482								By MS/MS		By MS/MS	0	0	0	0	0	0	0	11.4	0	28.1	0	0	0	0	0	0	0	1	0	2	0
P06733	Alpha-enolase	ENO1	sp|P06733|ENOA_HUMAN Alpha-enolase OS=Homo sapiens GN=ENO1 PE=1 SV=2	6	0	0	0	0	0	0	0	2	0	1	47.168	434	0	16.635								By MS/MS		By MS/MS	0	0	0	0	0	0	0	4.8	0	2.5	0	0	0	0	0	0	0	2	0	1	0
P07195	L-lactate dehydrogenase B chain	LDHB	sp|P07195|LDHB_HUMAN L-lactate dehydrogenase B chain OS=Homo sapiens GN=LDHB PE=1 SV=2	1	1	1	0	0	0	0	0	3	0	1	36.638	334	0	16.491	By matching	By matching						By MS/MS		By matching	2.7	2.7	0	0	0	0	0	9.3	0	2.7	0	0	0	0	0	0	0	2	0	0	9153800
P07919;A0A096LP55	Cytochrome b-c1 complex subunit 6, mitochondrial;Cytochrome b-c1 complex subunit 6	UQCRH;UQCRHL	sp|P07919|QCR6_HUMAN Cytochrome b-c1 complex subunit 6, mitochondrial OS=Homo sapiens GN=UQCRH PE=1 SV=2;tr|A0A096LP55|A0A096LP55_HUMAN Cytochrome b-c1 complex subunit 6 OS=Homo sapiens GN=UQCRHL PE=3 SV=1	2	1	3	0	3	0	3	0	1	0	0	10.739	91	0	42.58	By matching	By matching		By MS/MS		By MS/MS		By MS/MS			23.1	57.1	0	44	0	52.7	0	9.9	0	0	0	0	0	4	0	3	0	2	0	0	4233200
P09874	Poly [ADP-ribose] polymerase 1	PARP1	sp|P09874|PARP1_HUMAN Poly [ADP-ribose] polymerase 1 OS=Homo sapiens GN=PARP1 PE=1 SV=4	1	0	0	0	0	1	1	1	0	1	0	113.08	1014	0	11.072					By MS/MS	By MS/MS	By MS/MS		By matching		0	0	0	0	1.5	1.5	1.1	0	1.1	0	0	0	0	0	1	1	0	0	0	0	0
P11021	78 kDa glucose-regulated protein	HSPA5	sp|P11021|GRP78_HUMAN 78 kDa glucose-regulated protein OS=Homo sapiens GN=HSPA5 PE=1 SV=2	1	4	4	1	2	2	2	0	3	0	2	72.332	654	0	57.452	By MS/MS	By MS/MS	By matching	By matching	By MS/MS	By MS/MS		By MS/MS		By matching	8	8	1.8	4.4	4.4	4.4	0	6.9	0	4.4	2	2	0	0	2	2	0	1	0	0	68630000
P12273	Prolactin-inducible protein	PIP	sp|P12273|PIP_HUMAN Prolactin-inducible protein OS=Homo sapiens GN=PIP PE=1 SV=1	1	0	0	2	2	0	0	0	0	0	2	16.572	146	0	28.174			By MS/MS	By MS/MS						By MS/MS	0	0	21.2	21.2	0	0	0	0	0	15.1	0	0	2	0	0	0	0	0	0	2	0
P14625;Q96GW1	Endoplasmin	HSP90B1	sp|P14625|ENPL_HUMAN Endoplasmin OS=Homo sapiens GN=HSP90B1 PE=1 SV=1;tr|Q96GW1|Q96GW1_HUMAN Endoplasmin OS=Homo sapiens GN=HSP90B1 PE=1 SV=1	2	2	2	0	0	0	0	0	0	0	0	92.468	803	0	12.284	By matching	By MS/MS									3.7	3.7	0	0	0	0	0	0	0	0	0	2	0	0	0	0	0	0	0	0	7908400
P14854	Cytochrome c oxidase subunit 6B1	COX6B1	sp|P14854|CX6B1_HUMAN Cytochrome c oxidase subunit 6B1 OS=Homo sapiens GN=COX6B1 PE=1 SV=2	1	0	0	0	0	0	0	0	2	0	0	10.192	86	0	11.631								By MS/MS			0	0	0	0	0	0	0	26.7	0	0	0	0	0	0	0	0	0	0	0	0	0
P14923	Junction plakoglobin	JUP	sp|P14923|PLAK_HUMAN Junction plakoglobin OS=Homo sapiens GN=JUP PE=1 SV=3	5	0	0	0	0	3	3	0	0	0	2	81.744	745	0	31.372					By matching	By MS/MS				By MS/MS	0	0	0	0	5.6	5.6	0	0	0	3.1	0	0	0	0	0	3	0	0	0	2	0
P15924	Desmoplakin	DSP	sp|P15924|DESP_HUMAN Desmoplakin OS=Homo sapiens GN=DSP PE=1 SV=3	1	0	0	0	0	1	2	0	1	0	3	331.77	2871	0	35.263					By matching	By MS/MS		By matching		By MS/MS	0	0	0	0	0.3	0.7	0	0.3	0	0.9	0	0	0	0	0	2	0	0	0	2	0
P17066;P48741	Heat shock 70 kDa protein 6;Putative heat shock 70 kDa protein 7	HSPA6;HSPA7	sp|P17066|HSP76_HUMAN Heat shock 70 kDa protein 6 OS=Homo sapiens GN=HSPA6 PE=1 SV=2;sp|P48741|HSP77_HUMAN Putative heat shock 70 kDa protein 7 OS=Homo sapiens GN=HSPA7 PE=5 SV=2	2	0	0	0	0	0	0	1	1	1	1	71.027	643	0	12.388	By matching	By matching		By matching	By matching	By matching	By matching	By MS/MS	By matching	By MS/MS	2.5	2.5	0	2.5	6.8	6.8	3.7	10.3	3.7	6.2	0	0	0	0	0	0	0	2	0	1	0
P19474	E3 ubiquitin-protein ligase TRIM21	TRIM21	sp|P19474|RO52_HUMAN E3 ubiquitin-protein ligase TRIM21 OS=Homo sapiens GN=TRIM21 PE=1 SV=1	1	0	0	0	0	2	2	0	2	0	1	54.169	475	0	18.777					By MS/MS	By MS/MS		By MS/MS		By matching	0	0	0	0	5.5	5.5	0	3.8	0	1.9	0	0	0	0	2	2	0	2	0	0	0
P22492;P16403;Q02539;P10412;P16402	Histone H1t;Histone H1.2;Histone H1.1;Histone H1.4;Histone H1.3	HIST1H1T;HIST1H1C;HIST1H1A;HIST1H1E;HIST1H1D	sp|P22492|H1T_HUMAN Histone H1t OS=Homo sapiens GN=HIST1H1T PE=2 SV=4;sp|P16403|H12_HUMAN Histone H1.2 OS=Homo sapiens GN=HIST1H1C PE=1 SV=2;sp|Q02539|H11_HUMAN Histone H1.1 OS=Homo sapiens GN=HIST1H1A PE=1 SV=3;sp|P10412|H14_HUMAN Histone H1.4 OS=Homo sap	5	2	1	2	1	1	1	0	0	0	1	22.019	207	0	12.87	By MS/MS	By matching	By MS/MS	By matching	By MS/MS	By MS/MS				By MS/MS	7.2	5.3	7.2	7.2	5.3	7.2	0	0	0	5.3	1	0	2	0	0	1	0	0	0	1	90005000
P23246	Splicing factor, proline- and glutamine-rich	SFPQ	sp|P23246|SFPQ_HUMAN Splicing factor, proline- and glutamine-rich OS=Homo sapiens GN=SFPQ PE=1 SV=2	1	1	1	1	0	2	0	0	0	0	0	76.149	707	0	11.026	By MS/MS	By matching	By matching		By MS/MS						2.1	2.1	2.1	0	4.5	0	0	0	0	0	1	0	0	0	1	0	0	0	0	0	15985000
P24752;E9PRQ6	Acetyl-CoA acetyltransferase, mitochondrial	ACAT1	sp|P24752|THIL_HUMAN Acetyl-CoA acetyltransferase, mitochondrial OS=Homo sapiens GN=ACAT1 PE=1 SV=1;tr|E9PRQ6|E9PRQ6_HUMAN Acetyl-CoA acetyltransferase, mitochondrial OS=Homo sapiens GN=ACAT1 PE=1 SV=1	2	1	2	1	0	2	2	0	0	0	0	45.199	427	0	13.578	By matching	By matching	By matching		By matching	By MS/MS					3	7	3	0	7	7	0	0	0	0	0	0	0	0	0	2	0	0	0	0	5700800
P25311;C9JEV0	Zinc-alpha-2-glycoprotein	AZGP1	sp|P25311|ZA2G_HUMAN Zinc-alpha-2-glycoprotein OS=Homo sapiens GN=AZGP1 PE=1 SV=2;tr|C9JEV0|C9JEV0_HUMAN Zinc-alpha-2-glycoprotein OS=Homo sapiens GN=AZGP1 PE=1 SV=1	2	0	0	0	0	1	0	0	5	0	5	34.258	298	0	63.133					By matching			By MS/MS		By MS/MS	0	0	0	0	5.4	0	0	17.1	0	17.1	0	0	0	0	0	0	0	2	0	6	0
P25398	40S ribosomal protein S12	RPS12	sp|P25398|RS12_HUMAN 40S ribosomal protein S12 OS=Homo sapiens GN=RPS12 PE=1 SV=3	1	1	1	0	0	0	0	0	0	0	0	14.515	132	0	6.2306	By MS/MS	By matching									6.8	6.8	0	0	0	0	0	0	0	0	0	0	0	0	0	0	0	0	0	0	19943000
P27797;K7EJB9	Calreticulin	CALR	sp|P27797|CALR_HUMAN Calreticulin OS=Homo sapiens GN=CALR PE=1 SV=1;tr|K7EJB9|K7EJB9_HUMAN Calreticulin (Fragment) OS=Homo sapiens GN=CALR PE=1 SV=1	2	1	0	0	0	0	0	0	1	0	1	48.141	417	0	12.778	By MS/MS							By matching		By MS/MS	3.1	0	0	0	0	0	0	2.9	0	2.9	1	0	0	0	0	0	0	0	0	0	0
P31151	Protein S100-A7	S100A7	sp|P31151|S10A7_HUMAN Protein S100-A7 OS=Homo sapiens GN=S100A7 PE=1 SV=4	1	0	0	0	0	0	0	0	1	0	0	11.471	101	0	13.295								By MS/MS			0	0	0	0	0	0	0	10.9	0	0	0	0	0	0	0	0	0	2	0	0	0
P31944	Caspase-14;Caspase-14 subunit p17, mature form;Caspase-14 subunit p10, mature form;Caspase-14 subunit p20, intermediate form;Caspase-14 subunit p8, intermediate form	CASP14	sp|P31944|CASPE_HUMAN Caspase-14 OS=Homo sapiens GN=CASP14 PE=1 SV=2	1	0	0	0	0	0	0	0	2	0	4	27.679	242	0	23.678								By matching		By MS/MS	0	0	0	0	0	0	0	8.7	0	19.4	0	0	0	0	0	0	0	0	0	6	0
P35527;CON__P35527;K7EQQ3	Keratin, type I cytoskeletal 9	KRT9	sp|P35527|K1C9_HUMAN Keratin, type I cytoskeletal 9 OS=Homo sapiens GN=KRT9 PE=1 SV=3;;tr|K7EQQ3|K7EQQ3_HUMAN Keratin, type I cytoskeletal 9 OS=Homo sapiens GN=KRT9 PE=1 SV=1	3	1	0	6	14	19	22	6	16	6	35	62.064	623	0	323.31	By matching		By MS/MS	By MS/MS	By MS/MS	By MS/MS	By MS/MS	By MS/MS	By MS/MS	By MS/MS	3.7	0	15.6	27.9	39.8	45.3	10.1	25.7	12.2	52.6	0	0	0	4	19	32	1	20	5	81	2519500
P36578;H3BU31;H3BTP7;H3BM89	60S ribosomal protein L4	RPL4	sp|P36578|RL4_HUMAN 60S ribosomal protein L4 OS=Homo sapiens GN=RPL4 PE=1 SV=5;tr|H3BU31|H3BU31_HUMAN 60S ribosomal protein L4 (Fragment) OS=Homo sapiens GN=RPL4 PE=1 SV=1;tr|H3BTP7|H3BTP7_HUMAN 60S ribosomal protein L4 (Fragment) OS=Homo sapiens GN=RPL4 P	4	2	3	3	3	5	5	3	1	2	1	47.697	427	0	49.807	By MS/MS	By matching	By MS/MS	By MS/MS	By MS/MS	By MS/MS	By MS/MS	By MS/MS	By matching	By matching	5.2	8.9	7.7	7.7	17.6	17.6	7.7	2.6	4.7	2.6	1	0	2	2	3	4	4	1	0	0	30798000
P38646	Stress-70 protein, mitochondrial	HSPA9	sp|P38646|GRP75_HUMAN Stress-70 protein, mitochondrial OS=Homo sapiens GN=HSPA9 PE=1 SV=2	1	2	2	0	2	0	1	0	1	0	1	73.68	679	0	37.536	By matching	By MS/MS		By MS/MS		By MS/MS		By MS/MS		By matching	3.4	3.4	0	3.4	0	1.8	0	1.6	0	1.6	0	1	0	1	0	1	0	0	0	0	16121000
P39019;M0R2L9;A0A075B6E2;M0QXK4;M0QYF7;M0R140	40S ribosomal protein S19	RPS19	sp|P39019|RS19_HUMAN 40S ribosomal protein S19 OS=Homo sapiens GN=RPS19 PE=1 SV=2;tr|M0R2L9|M0R2L9_HUMAN 40S ribosomal protein S19 (Fragment) OS=Homo sapiens GN=RPS19 PE=1 SV=1;tr|A0A075B6E2|A0A075B6E2_HUMAN 40S ribosomal protein S19 OS=Homo sapiens GN=RPS	6	2	2	1	1	0	0	0	0	0	0	16.06	145	0	10.859	By MS/MS	By MS/MS	By MS/MS	By matching							13.1	13.1	6.2	6.2	0	0	0	0	0	0	1	1	0	0	0	0	0	0	0	0	15995000
P42704;C9JCA9;B8ZZ38;A0A0C4DG06	Leucine-rich PPR motif-containing protein, mitochondrial	LRPPRC	sp|P42704|LPPRC_HUMAN Leucine-rich PPR motif-containing protein, mitochondrial OS=Homo sapiens GN=LRPPRC PE=1 SV=3;tr|C9JCA9|C9JCA9_HUMAN Leucine-rich PPR motif-containing protein, mitochondrial (Fragment) OS=Homo sapiens GN=LRPPRC PE=1 SV=1;tr|B8ZZ38|B8ZZ	4	0	0	0	0	5	1	0	0	0	1	157.9	1394	0	33.076					By MS/MS	By matching				By MS/MS	0	0	0	0	3.9	0.7	0	0	0	1.1	0	0	0	0	5	0	0	0	0	1	0
P47914	60S ribosomal protein L29	RPL29	sp|P47914|RL29_HUMAN 60S ribosomal protein L29 OS=Homo sapiens GN=RPL29 PE=1 SV=2	1	0	0	1	0	1	0	0	0	0	0	17.752	159	0	13.884			By MS/MS		By MS/MS						0	0	6.3	0	9.4	0	0	0	0	0	0	0	1	0	1	0	0	0	0	0	0
P47929	Galectin-7	LGALS7	sp|P47929|LEG7_HUMAN Galectin-7 OS=Homo sapiens GN=LGALS7 PE=1 SV=2	1	0	0	0	0	0	0	0	0	0	1	15.075	136	0	7.8771										By MS/MS	0	0	0	0	0	0	0	0	0	5.9	0	0	0	0	0	0	0	0	0	0	0
P49411	Elongation factor Tu, mitochondrial	TUFM	sp|P49411|EFTU_HUMAN Elongation factor Tu, mitochondrial OS=Homo sapiens GN=TUFM PE=1 SV=2	2	0	0	0	0	3	2	1	3	0	1	49.541	452	0	36.317					By MS/MS	By MS/MS	By MS/MS	By MS/MS		By matching	0	0	0	0	7.5	4.4	2.7	6.9	0	2.2	0	0	0	0	1	1	0	2	0	0	0
P53999	Activated RNA polymerase II transcriptional coactivator p15	SUB1	sp|P53999|TCP4_HUMAN Activated RNA polymerase II transcriptional coactivator p15 OS=Homo sapiens GN=SUB1 PE=1 SV=3	1	1	1	1	0	1	1	1	1	1	1	14.395	127	0	6.1271	By matching	By MS/MS	By MS/MS		By matching	By matching	By MS/MS	By matching	By matching	By matching	8.7	8.7	8.7	0	8.7	8.7	8.7	8.7	8.7	8.7	0	0	1	0	0	0	0	0	0	0	23732000
P59666;P59665	Neutrophil defensin 3;HP 3-56;Neutrophil defensin 2;Neutrophil defensin 1;HP 1-56;Neutrophil defensin 2	DEFA3;DEFA1	sp|P59666|DEF3_HUMAN Neutrophil defensin 3 OS=Homo sapiens GN=DEFA3 PE=1 SV=1;sp|P59665|DEF1_HUMAN Neutrophil defensin 1 OS=Homo sapiens GN=DEFA1 PE=1 SV=1	2	0	0	0	0	0	1	0	2	0	4	10.245	94	0	75.489						By matching		By matching		By MS/MS	0	0	0	0	0	10.6	0	19.1	0	20.2	0	0	0	0	0	0	0	0	0	6	0
P60174;U3KQF3;U3KPZ0	Triosephosphate isomerase	TPI1	sp|P60174|TPIS_HUMAN Triosephosphate isomerase OS=Homo sapiens GN=TPI1 PE=1 SV=3;tr|U3KQF3|U3KQF3_HUMAN Triosephosphate isomerase (Fragment) OS=Homo sapiens GN=TPI1 PE=1 SV=1;tr|U3KPZ0|U3KPZ0_HUMAN Triosephosphate isomerase (Fragment) OS=Homo sapiens GN=TP	4	0	0	0	0	0	0	1	2	1	4	30.791	286	0	25.949							By matching	By MS/MS	By matching	By MS/MS	0	0	0	0	0	0	4.2	7.7	4.2	16.1	0	0	0	0	0	0	0	1	0	4	0
P61626	Lysozyme C	LYZ	sp|P61626|LYSC_HUMAN Lysozyme C OS=Homo sapiens GN=LYZ PE=1 SV=1	1	0	0	0	0	0	0	0	0	0	3	16.537	148	0	19.086										By MS/MS	0	0	0	0	0	0	0	0	0	16.2	0	0	0	0	0	0	0	0	0	5	0
P61978;Q5T6W2	Heterogeneous nuclear ribonucleoprotein K	HNRNPK	sp|P61978|HNRPK_HUMAN Heterogeneous nuclear ribonucleoprotein K OS=Homo sapiens GN=HNRNPK PE=1 SV=1;tr|Q5T6W2|Q5T6W2_HUMAN Heterogeneous nuclear ribonucleoprotein K (Fragment) OS=Homo sapiens GN=HNRNPK PE=1 SV=1	4	2	2	3	2	7	5	0	0	0	1	50.976	463	0	60.35	By MS/MS	By matching	By matching	By MS/MS	By MS/MS	By MS/MS				By matching	7.3	7.3	10.4	7.3	19.9	14.9	0	0	0	1.9	1	0	0	1	7	1	0	0	0	0	49167000
P62263;H0YB22;E5RH77	40S ribosomal protein S14	RPS14	sp|P62263|RS14_HUMAN 40S ribosomal protein S14 OS=Homo sapiens GN=RPS14 PE=1 SV=3;tr|H0YB22|H0YB22_HUMAN 40S ribosomal protein S14 (Fragment) OS=Homo sapiens GN=RPS14 PE=1 SV=1;tr|E5RH77|E5RH77_HUMAN 40S ribosomal protein S14 OS=Homo sapiens GN=RPS14 PE=1	3	1	1	2	2	2	3	1	0	0	0	16.273	151	0	23.381	By MS/MS	By matching	By matching	By matching	By MS/MS	By MS/MS	By MS/MS				8.6	8.6	15.9	15.9	16.6	31.1	9.3	0	0	0	1	0	0	0	2	2	1	0	0	0	9400600
P62269;A0A0G2JQH2;Q5GGW2	40S ribosomal protein S18	RPS18	sp|P62269|RS18_HUMAN 40S ribosomal protein S18 OS=Homo sapiens GN=RPS18 PE=1 SV=3;tr|A0A0G2JQH2|A0A0G2JQH2_HUMAN 40S ribosomal protein S18 OS=Homo sapiens GN=RPS18 PE=1 SV=1;tr|Q5GGW2|Q5GGW2_HUMAN 40S ribosomal protein S18 OS=Homo sapiens GN=RPS18 PE=1 SV=	3	0	0	0	0	2	2	0	0	0	0	17.718	152	0	10.939					By MS/MS	By MS/MS					0	0	0	0	13.8	13.8	0	0	0	0	0	0	0	0	0	1	0	0	0	0	0
P62318	Small nuclear ribonucleoprotein Sm D3	SNRPD3	sp|P62318|SMD3_HUMAN Small nuclear ribonucleoprotein Sm D3 OS=Homo sapiens GN=SNRPD3 PE=1 SV=1	1	1	1	0	0	1	1	0	0	0	0	13.916	126	0	29.054	By MS/MS	By matching			By MS/MS	By MS/MS					7.9	7.9	0	0	7.9	7.9	0	0	0	0	0	0	0	0	1	0	0	0	0	0	4215700
P62805	Histone H4	HIST1H4A	sp|P62805|H4_HUMAN Histone H4 OS=Homo sapiens GN=HIST1H4A PE=1 SV=2	1	0	0	0	0	3	2	2	5	0	2	11.367	103	0	41.555					By MS/MS	By MS/MS	By MS/MS	By MS/MS		By MS/MS	0	0	0	0	24.3	23.3	21.4	50.5	0	21.4	0	0	0	0	1	2	4	18	0	1	0
P63261;P60709;P63267;P68032;P62736;A6NL76;P68133;G5E9R0;K7EM38;C9JFL5;F6UVQ4;F6QUT6;E7EVS6;I3L3R2;J3KT65;I3L3I0;I3L1U9;I3L4N8;C9JTX5;C9JUM1;C9JZR7;F8WB63;B8ZZJ2;Q6S8J3;P0CG38	Actin, cytoplasmic 2;Actin, cytoplasmic 2, N-terminally processed;Actin, cytoplasmic 1;Actin, cytoplasmic 1, N-terminally processed;Actin, gamma-enteric smooth muscle;Actin, alpha cardiac muscle 1;Actin, aortic smooth muscle;Actin, alpha skeletal muscle;POTE ankyrin domain family member E;POTE ankyrin domain family member I	ACTG1;ACTB;ACTG2;ACTC1;ACTA2;ACTA1;POTEE;POTEI	sp|P63261|ACTG_HUMAN Actin, cytoplasmic 2 OS=Homo sapiens GN=ACTG1 PE=1 SV=1;sp|P60709|ACTB_HUMAN Actin, cytoplasmic 1 OS=Homo sapiens GN=ACTB PE=1 SV=1;sp|P63267|ACTH_HUMAN Actin, gamma-enteric smooth muscle OS=Homo sapiens GN=ACTG2 PE=1 SV=1;sp|P68032|AC	30	2	2	0	0	2	2	2	2	2	5	41.792	375	0	39.188	By MS/MS	By MS/MS			By MS/MS	By MS/MS	By matching	By matching	By matching	By MS/MS	5.9	5.9	0	0	5.9	5.9	5.6	5.6	5.6	15.5	2	1	0	0	1	1	0	0	0	5	40877000
P68363;F5H5D3;Q9BQE3;Q71U36;P68366;Q13748;F8VQQ4;F8VVB9;Q6PEY2	Tubulin alpha-1B chain;Tubulin alpha-1C chain;Tubulin alpha-1A chain;Tubulin alpha-4A chain;Tubulin alpha-3C/D chain;Tubulin alpha-3E chain	TUBA1B;TUBA1C;TUBA1A;TUBA4A;TUBA3C;TUBA3E	sp|P68363|TBA1B_HUMAN Tubulin alpha-1B chain OS=Homo sapiens GN=TUBA1B PE=1 SV=1;tr|F5H5D3|F5H5D3_HUMAN Tubulin alpha-1C chain OS=Homo sapiens GN=TUBA1C PE=1 SV=1;sp|Q9BQE3|TBA1C_HUMAN Tubulin alpha-1C chain OS=Homo sapiens GN=TUBA1C PE=1 SV=1;sp|Q71U36|TB	27	2	1	2	2	6	6	3	5	2	2	50.151	451	0	80.894	By matching	By matching	By matching	By matching	By MS/MS	By MS/MS	By MS/MS	By MS/MS	By matching	By matching	8	3.3	8	6.7	19.7	19.7	9.5	16.9	6.2	6.2	0	0	0	0	2	6	1	6	0	0	9000400
P69905	Hemoglobin subunit alpha	HBA1	sp|P69905|HBA_HUMAN Hemoglobin subunit alpha OS=Homo sapiens GN=HBA1 PE=1 SV=2	1	0	0	0	0	0	0	0	1	0	2	15.257	142	0	11.156								By matching		By MS/MS	0	0	0	0	0	0	0	7	0	14.8	0	0	0	0	0	0	0	0	0	2	0
P81605	Dermcidin;Survival-promoting peptide;DCD-1	DCD	sp|P81605|DCD_HUMAN Dermcidin OS=Homo sapiens GN=DCD PE=1 SV=2	1	0	0	1	1	2	2	2	4	3	4	11.284	110	0	69.158			By matching	By matching	By MS/MS	By MS/MS	By MS/MS	By MS/MS	By MS/MS	By MS/MS	0	0	10	10	22.7	22.7	30.9	40.9	40.9	40.9	0	0	0	0	2	1	2	12	2	11	0
Q00839	Heterogeneous nuclear ribonucleoprotein U	HNRNPU	sp|Q00839|HNRPU_HUMAN Heterogeneous nuclear ribonucleoprotein U OS=Homo sapiens GN=HNRNPU PE=1 SV=6	2	3	3	2	2	2	2	0	2	0	1	90.583	825	0	21.081	By MS/MS	By matching	By MS/MS	By MS/MS	By matching	By MS/MS		By MS/MS		By matching	4.8	4.8	3.3	3.8	3.8	3.8	0	3.3	0	1.1	1	0	1	1	0	1	0	2	0	0	46073000
Q01469	Fatty acid-binding protein, epidermal	FABP5	sp|Q01469|FABP5_HUMAN Fatty acid-binding protein, epidermal OS=Homo sapiens GN=FABP5 PE=1 SV=3	1	0	0	0	0	0	0	0	2	0	2	15.164	135	0	27.253								By matching		By MS/MS	0	0	0	0	0	0	0	13.3	0	13.3	0	0	0	0	0	0	0	0	0	3	0
Q01804	OTU domain-containing protein 4	OTUD4	sp|Q01804|OTUD4_HUMAN OTU domain-containing protein 4 OS=Homo sapiens GN=OTUD4 PE=1 SV=4	1	1	0	1	2	1	1	0	1	0	1	124.04	1114	0	21.69	By MS/MS		By MS/MS	By MS/MS	By MS/MS	By MS/MS		By MS/MS		By MS/MS	1.4	0	1.8	3.2	1.1	1.1	0	1.1	0	1.1	1	0	1	1	1	1	0	1	0	1	0
Q02413	Desmoglein-1	DSG1	sp|Q02413|DSG1_HUMAN Desmoglein-1 OS=Homo sapiens GN=DSG1 PE=1 SV=2	1	0	0	0	0	0	0	0	1	0	4	113.75	1049	0	35.853								By matching		By MS/MS	0	0	0	0	0	0	0	1	0	5.5	0	0	0	0	0	0	0	0	0	6	0
Q02878;F8VZ45;U3KQR5	60S ribosomal protein L6	RPL6	sp|Q02878|RL6_HUMAN 60S ribosomal protein L6 OS=Homo sapiens GN=RPL6 PE=1 SV=3;tr|F8VZ45|F8VZ45_HUMAN 60S ribosomal protein L6 (Fragment) OS=Homo sapiens GN=RPL6 PE=1 SV=1;tr|U3KQR5|U3KQR5_HUMAN 60S ribosomal protein L6 (Fragment) OS=Homo sapiens GN=RPL6 P	7	1	1	3	2	3	2	0	1	0	0	32.728	288	0	27.028	By matching	By matching	By MS/MS	By matching	By MS/MS	By matching		By MS/MS			3.5	3.5	9.7	9.7	11.5	8	0	3.8	0	0	0	0	1	0	2	0	0	1	0	0	2475100
Q07021	Complement component 1 Q subcomponent-binding protein, mitochondrial	C1QBP	sp|Q07021|C1QBP_HUMAN Complement component 1 Q subcomponent-binding protein, mitochondrial OS=Homo sapiens GN=C1QBP PE=1 SV=1	3	1	1	1	0	2	1	1	3	1	1	31.362	282	0	46.53	By MS/MS	By matching	By MS/MS		By MS/MS	By MS/MS	By MS/MS	By MS/MS	By MS/MS	By matching	3.9	3.9	3.9	0	7.4	7.4	3.9	15.6	3.9	4.6	0	0	0	0	1	1	1	4	1	0	69952000
Q07666	KH domain-containing, RNA-binding, signal transduction-associated protein 1	KHDRBS1	sp|Q07666|KHDR1_HUMAN KH domain-containing, RNA-binding, signal transduction-associated protein 1 OS=Homo sapiens GN=KHDRBS1 PE=1 SV=1	1	0	0	1	0	0	0	0	0	0	0	48.227	443	0	8.6905			By MS/MS								0	0	4.5	0	0	0	0	0	0	0	0	0	2	0	0	0	0	0	0	0	0
Q15208	Serine/threonine-protein kinase 38	STK38	sp|Q15208|STK38_HUMAN Serine/threonine-protein kinase 38 OS=Homo sapiens GN=STK38 PE=1 SV=1	4	0	0	1	1	4	5	0	2	0	1	54.19	465	0	55.411			By matching	By MS/MS	By MS/MS	By MS/MS		By MS/MS		By matching	0	0	3.7	3.7	11.4	15.3	0	4.5	0	2.4	0	0	0	1	3	2	0	4	0	0	0
Q15393	Splicing factor 3B subunit 3	SF3B3	sp|Q15393|SF3B3_HUMAN Splicing factor 3B subunit 3 OS=Homo sapiens GN=SF3B3 PE=1 SV=4	1	0	0	0	0	3	3	0	0	0	1	135.58	1217	0	23.665					By MS/MS	By MS/MS				By MS/MS	0	0	0	0	3.5	3.5	0	0	0	1	0	0	0	0	2	2	0	0	0	0	0
Q53RT3	Retroviral-like aspartic protease 1	ASPRV1	sp|Q53RT3|APRV1_HUMAN Retroviral-like aspartic protease 1 OS=Homo sapiens GN=ASPRV1 PE=1 SV=1	1	0	0	0	0	0	0	0	0	0	1	36.991	343	0	15.959										By MS/MS	0	0	0	0	0	0	0	0	0	4.7	0	0	0	0	0	0	0	0	0	1	0
Q5JP53;P07437;Q5ST81;P68371;Q9BVA1;Q13885;A0A0B4J269;P04350;Q13509	Tubulin beta chain;Tubulin beta-4B chain;Tubulin beta-2B chain;Tubulin beta-2A chain;Tubulin beta-4A chain;Tubulin beta-3 chain	TUBB;TUBB4B;TUBB2B;TUBB2A;TUBB3;TUBB4A	tr|Q5JP53|Q5JP53_HUMAN Tubulin beta chain OS=Homo sapiens GN=TUBB PE=1 SV=1;sp|P07437|TBB5_HUMAN Tubulin beta chain OS=Homo sapiens GN=TUBB PE=1 SV=2;tr|Q5ST81|Q5ST81_HUMAN Tubulin beta chain OS=Homo sapiens GN=TUBB PE=1 SV=1;sp|P68371|TBB4B_HUMAN Tubulin	26	2	2	1	2	8	8	0	4	0	1	47.766	426	0	79.877	By matching	By matching	By matching	By matching	By MS/MS	By MS/MS		By MS/MS		By MS/MS	4.5	4.5	4.2	8	25.1	25.1	0	11	0	2.8	0	0	0	0	6	8	0	6	0	1	5732900
Q5JR95;P62241	40S ribosomal protein S8	RPS8	tr|Q5JR95|Q5JR95_HUMAN 40S ribosomal protein S8 OS=Homo sapiens GN=RPS8 PE=1 SV=1;sp|P62241|RS8_HUMAN 40S ribosomal protein S8 OS=Homo sapiens GN=RPS8 PE=1 SV=2	2	0	0	0	1	1	1	0	1	0	1	21.879	188	0	30.121				By matching	By MS/MS	By matching		By MS/MS		By matching	0	0	0	6.9	6.9	6.9	0	6.9	0	6.9	0	0	0	0	1	0	0	0	0	0	0
Q5T8U3;P62424	60S ribosomal protein L7a	RPL7A	tr|Q5T8U3|Q5T8U3_HUMAN 60S ribosomal protein L7a (Fragment) OS=Homo sapiens GN=RPL7A PE=1 SV=1;sp|P62424|RL7A_HUMAN 60S ribosomal protein L7a OS=Homo sapiens GN=RPL7A PE=1 SV=2	3	0	0	0	0	1	1	1	1	0	1	21.545	191	0	23.145					By MS/MS	By MS/MS	By matching	By MS/MS		By MS/MS	0	0	0	0	8.4	5.8	6.8	6.8	0	6.8	0	0	0	0	1	1	0	1	0	1	0
Q5VTE0;P68104;A0A087WV01;A0A087WVQ9;Q05639	Putative elongation factor 1-alpha-like 3;Elongation factor 1-alpha 1;Elongation factor 1-alpha;Elongation factor 1-alpha 2	EEF1A1P5;EEF1A1;EEF1A2	sp|Q5VTE0|EF1A3_HUMAN Putative elongation factor 1-alpha-like 3 OS=Homo sapiens GN=EEF1A1P5 PE=5 SV=1;sp|P68104|EF1A1_HUMAN Elongation factor 1-alpha 1 OS=Homo sapiens GN=EEF1A1 PE=1 SV=1;tr|A0A087WV01|A0A087WV01_HUMAN Elongation factor 1-alpha OS=Homo sap	7	1	1	1	1	2	1	1	2	0	1	50.184	462	0	17.313	By matching	By matching	By matching	By matching	By MS/MS	By MS/MS	By matching	By MS/MS		By MS/MS	2.4	2.4	2.4	2.4	5	2.4	2.4	4.1	0	1.7	0	0	0	0	2	1	0	1	0	0	22967000
Q6UWP8	Suprabasin	SBSN	sp|Q6UWP8|SBSN_HUMAN Suprabasin OS=Homo sapiens GN=SBSN PE=1 SV=2	1	0	0	0	1	1	1	0	0	0	1	60.54	590	0	52.751				By matching	By MS/MS	By matching				By MS/MS	0	0	0	6.1	6.1	6.1	0	0	0	6.1	0	0	0	0	1	0	0	0	0	1	0
Q86U42	Polyadenylate-binding protein 2	PABPN1	sp|Q86U42|PABP2_HUMAN Polyadenylate-binding protein 2 OS=Homo sapiens GN=PABPN1 PE=1 SV=3	1	1	1	0	0	0	0	0	0	0	0	32.749	306	0	8.5569	By MS/MS	By matching									5.2	5.2	0	0	0	0	0	0	0	0	1	0	0	0	0	0	0	0	0	0	4792200
Q86WZ0	HEAT repeat-containing protein 4	HEATR4	sp|Q86WZ0|HEAT4_HUMAN HEAT repeat-containing protein 4 OS=Homo sapiens GN=HEATR4 PE=2 SV=2	1	0	1	1	1	0	0	0	0	0	0	117.17	1026	0	7.4157		By matching	By MS/MS	By MS/MS							0	1.7	1.7	1.7	0	0	0	0	0	0	0	0	0	0	0	0	0	0	0	0	0
Q8IX33;Q8WUU4	Zinc finger protein 296	ZNF296	tr|Q8IX33|Q8IX33_HUMAN Hepatocellular carcinoma-associated antigen HCA108 OS=Homo sapiens GN=ZNF296 PE=1 SV=1;sp|Q8WUU4|ZN296_HUMAN Zinc finger protein 296 OS=Homo sapiens GN=ZNF296 PE=2 SV=1	2	0	0	1	1	1	1	0	0	1	1	48.249	451	0	25.599			By matching	By MS/MS	By matching	By matching			By matching	By MS/MS	0	0	1.8	1.8	1.8	1.8	0	0	1.8	1.8	0	0	0	0	0	0	0	0	0	1	0
Q8N201	Integrator complex subunit 1	INTS1	sp|Q8N201|INT1_HUMAN Integrator complex subunit 1 OS=Homo sapiens GN=INTS1 PE=1 SV=2	1	0	0	0	0	0	0	0	1	0	1	244.29	2190	0	6.0311								By MS/MS		By matching	0	0	0	0	0	0	0	0.4	0	0.4	0	0	0	0	0	0	0	0	0	0	0
Q8NC51	Plasminogen activator inhibitor 1 RNA-binding protein	SERBP1	sp|Q8NC51|PAIRB_HUMAN Plasminogen activator inhibitor 1 RNA-binding protein OS=Homo sapiens GN=SERBP1 PE=1 SV=2	1	0	0	1	0	2	0	0	0	0	0	44.965	408	0	11.201			By matching		By MS/MS						0	0	2.2	0	7.1	0	0	0	0	0	0	0	0	0	2	0	0	0	0	0	0
Q8TDE3	Ribonuclease 8	RNASE8	sp|Q8TDE3|RNAS8_HUMAN Ribonuclease 8 OS=Homo sapiens GN=RNASE8 PE=1 SV=1	1	0	0	0	0	0	0	0	1	0	2	17.041	154	0	10.818								By matching		By MS/MS	0	0	0	0	0	0	0	6.5	0	7.1	0	0	0	0	0	0	0	0	0	2	0
Q99878;Q96KK5;Q9BTM1;Q16777;Q6FI13;P20671;P0C0S8;H0YFX9;Q93077;Q8IUE6;Q7L7L0;P04908;Q96QV6;P16104	Histone H2A type 1-J;Histone H2A type 1-H;Histone H2A.J;Histone H2A type 2-C;Histone H2A type 2-A;Histone H2A type 1-D;Histone H2A type 1;Histone H2A;Histone H2A type 1-C;Histone H2A type 2-B;Histone H2A type 3;Histone H2A type 1-B/E;Histone H2A type 1-A;Histone H2AX	HIST1H2AJ;HIST1H2AH;H2AFJ;HIST2H2AC;HIST2H2AA3;HIST1H2AD;HIST1H2AG;HIST1H2AC;HIST2H2AB;HIST3H2A;HIST1H2AB;HIST1H2AA;H2AFX	sp|Q99878|H2A1J_HUMAN Histone H2A type 1-J OS=Homo sapiens GN=HIST1H2AJ PE=1 SV=3;sp|Q96KK5|H2A1H_HUMAN Histone H2A type 1-H OS=Homo sapiens GN=HIST1H2AH PE=1 SV=3;sp|Q9BTM1|H2AJ_HUMAN Histone H2A.J OS=Homo sapiens GN=H2AFJ PE=1 SV=1;sp|Q16777|H2A2C_HUMAN	17	2	1	2	1	1	2	0	2	0	1	13.936	128	0	23.041	By matching	By matching	By MS/MS	By matching	By MS/MS	By MS/MS		By MS/MS		By matching	15.6	7	15.6	7	7	15.6	0	21.9	0	7	0	0	1	0	1	3	0	8	0	0	10499000
Q9BQA1	Methylosome protein 50	WDR77	sp|Q9BQA1|MEP50_HUMAN Methylosome protein 50 OS=Homo sapiens GN=WDR77 PE=1 SV=1	2	2	1	2	3	6	5	1	6	1	5	36.724	342	0	231.89	By matching	By matching	By MS/MS	By MS/MS	By MS/MS	By MS/MS	By matching	By MS/MS	By MS/MS	By MS/MS	9.1	3.5	7.6	12.6	23.7	20.2	3.5	26.9	3.5	18.7	0	0	1	1	4	5	0	23	1	9	6866300
Q9BRS2	Serine/threonine-protein kinase RIO1	RIOK1	sp|Q9BRS2|RIOK1_HUMAN Serine/threonine-protein kinase RIO1 OS=Homo sapiens GN=RIOK1 PE=1 SV=2	1	0	0	1	0	1	1	0	0	0	0	65.582	568	0	12.79			By MS/MS		By MS/MS	By MS/MS					0	0	3.3	0	2.6	2.6	0	0	0	0	0	0	1	0	1	1	0	0	0	0	0
Q9BVE2;A0A087X209;Q14004	Cyclin-dependent kinase 13	CDK13	tr|Q9BVE2|Q9BVE2_HUMAN CDC2L5 protein OS=Homo sapiens GN=CDK13 PE=1 SV=1;tr|A0A087X209|A0A087X209_HUMAN Cyclin-dependent kinase 13 OS=Homo sapiens GN=CDK13 PE=1 SV=1;sp|Q14004|CDK13_HUMAN Cyclin-dependent kinase 13 OS=Homo sapiens GN=CDK13 PE=1 SV=2	3	0	1	0	1	0	0	0	0	0	0	37.339	324	0	7.3556		By MS/MS		By MS/MS							0	4	0	4	0	0	0	0	0	0	0	2	0	1	0	0	0	0	0	0	0
Q9NZT1	Calmodulin-like protein 5	CALML5	sp|Q9NZT1|CALL5_HUMAN Calmodulin-like protein 5 OS=Homo sapiens GN=CALML5 PE=1 SV=2	1	0	0	0	1	0	0	1	3	2	7	15.892	146	0	141.51				By matching			By matching	By MS/MS	By matching	By MS/MS	0	0	0	6.2	0	0	9.6	15.1	9.6	50.7	0	0	0	0	0	0	0	3	0	9	0
Q9UGM3	Deleted in malignant brain tumors 1 protein	DMBT1	sp|Q9UGM3|DMBT1_HUMAN Deleted in malignant brain tumors 1 protein OS=Homo sapiens GN=DMBT1 PE=1 SV=2	1	0	0	0	0	0	0	0	0	0	1	260.73	2413	0	24.533										By MS/MS	0	0	0	0	0	0	0	0	0	7	0	0	0	0	0	0	0	0	0	1	0
Q9UKK3	Poly [ADP-ribose] polymerase 4	PARP4	sp|Q9UKK3|PARP4_HUMAN Poly [ADP-ribose] polymerase 4 OS=Homo sapiens GN=PARP4 PE=1 SV=3	1	0	0	0	0	0	0	1	0	0	0	192.59	1724	0	6.0315							By MS/MS				0	0	0	0	0	0	0.6	0	0	0	0	0	0	0	0	0	1	0	0	0	0
Q9UQ35	Serine/arginine repetitive matrix protein 2	SRRM2	sp|Q9UQ35|SRRM2_HUMAN Serine/arginine repetitive matrix protein 2 OS=Homo sapiens GN=SRRM2 PE=1 SV=2	2	1	1	3	0	2	0	0	0	0	0	299.61	2752	0	34.008	By matching	By matching	By MS/MS		By MS/MS						0.4	0.4	1.4	0	0.8	0	0	0	0	0	0	0	2	0	2	0	0	0	0	0	4226100
Q9Y2F5	Little elongation complex subunit 1	ICE1	sp|Q9Y2F5|ICE1_HUMAN Little elongation complex subunit 1 OS=Homo sapiens GN=ICE1 PE=1 SV=5	1	0	0	0	0	1	0	0	0	0	0	247.89	2266	0	9.2928					By MS/MS						0	0	0	0	0.4	0	0	0	0	0	0	0	0	0	1	0	0	0	0	0	0
Q9Y2W1	Thyroid hormone receptor-associated protein 3	THRAP3	sp|Q9Y2W1|TR150_HUMAN Thyroid hormone receptor-associated protein 3 OS=Homo sapiens GN=THRAP3 PE=1 SV=2	1	2	2	4	4	4	3	0	1	1	1	108.66	955	0	39.105	By matching	By matching	By MS/MS	By MS/MS	By MS/MS	By matching		By matching	By matching	By matching	3.1	3.1	6.1	6.1	6	4.1	0	1	1	1	0	0	3	1	3	0	0	0	0	0	13127000
Q9Y5L4	Mitochondrial import inner membrane translocase subunit Tim13	TIMM13	sp|Q9Y5L4|TIM13_HUMAN Mitochondrial import inner membrane translocase subunit Tim13 OS=Homo sapiens GN=TIMM13 PE=1 SV=1	1	1	1	0	0	0	0	0	0	0	0	10.5	95	0	10.98	By MS/MS	By matching									14.7	14.7	0	0	0	0	0	0	0	0	0	0	0	0	0	0	0	0	0	0	9695800
Q9Y6Y0	Influenza virus NS1A-binding protein	IVNS1ABP	sp|Q9Y6Y0|NS1BP_HUMAN Influenza virus NS1A-binding protein OS=Homo sapiens GN=IVNS1ABP PE=1 SV=3	1	0	0	1	2	3	3	1	2	1	2	71.729	642	0	23.26			By matching	By matching	By MS/MS	By MS/MS	By MS/MS	By MS/MS	By MS/MS	By MS/MS	0	0	1.4	3.1	4.5	4.5	1.4	3	1.4	3	0	0	0	0	1	0	0	2	0	1	0
[truncated: 30 more columns]
