# Supplementary material for: Inhibition of proteasome rescues a pathogenic variant of respiratory chain assembly factor COA7
Source: EMBO Mol Med. 2019 Mar 18;11(5):e9561. doi: 10.15252/emmm.201809561 (PMC6505684; doi:10.15252/emmm.201809561)
Supplement: Supplementary file 4 — Dataset EV2 [file EMMM-11-e9561-s004.zip]

Archive with 3 entries (2 files):
- sm_0012-DatasetEV2/
- sm_0012-DatasetEV2/EMM-2018-09561_Dataset_EV2.ab1
- sm_0012-DatasetEV2/read.me.txt
