# Supplementary material for: Inhibition of proteasome rescues a pathogenic variant of respiratory chain assembly factor COA7
Source: EMBO Mol Med. 2019 Mar 18;11(5):e9561. doi: 10.15252/emmm.201809561 (PMC6505684; doi:10.15252/emmm.201809561)
Supplement: Supplementary file 4 — Dataset EV2 [file EMMM-11-e9561-s004.zip › sm_0012-DatasetEV2/read.me.txt]

Dataset EV2 contains the raw sequencing data in the form of the electropherogram and DNA base sequence. The file can be opened using a DNA viewer program e.g. Chromas Lite.
